# Supplementary material for: Therapeutic MK2 inhibition blocks pathological vascular smooth muscle cell phenotype switch
Source: JCI Insight. 2021 Oct 8;6(19):e142339. doi: 10.1172/jci.insight.142339 (PMC8525639; doi:10.1172/jci.insight.142339)
Supplement: Supplemental data set 1 [file jciinsight-6-142339-s135.xls]

## Sheet: MK2ivsNT.DEG
gene_id	BR1MK2i	BR2MK2i	BR3MK2i	BR1NT	BR2NT	BR3NT	log2FoldChange	Fold Change	pvalue	padj	gene_name	gene_chr	gene_start	gene_end	gene_strand	gene_length	gene_biotype	gene_description	tf_family	BR1MK2i_readcount	BR2MK2i_readcount	BR3MK2i_readcount	BR1NT_readcount	BR2NT_readcount	BR3NT_readcount	BR1MK2i_fpkm	BR2MK2i_fpkm	BR3MK2i_fpkm	BR1NT_fpkm	BR2NT_fpkm	BR3NT_fpkm
ENSG00000149968	16933	39789.6	24563.8	769.447	601.413	759.552	5.25363	38.1506	1.42e-60	2.11e-56	MMP3	11	102835801	102843803	-	2048	protein_coding	matrix metallopeptidase 3 [Source:HGNC Symbol;Acc:HGNC:7173]	-	18526	41830	24040	751	540	801	370.081	870.073	535.818	16.7729	13.0894	16.5362
ENSG00000100292	5520.62	6199.11	4770.72	1364.72	1441.16	1374.97	1.97984	3.94449	3.43e-23	2.55e-19	HMOX1	22	35380361	35394214	+	2405	protein_coding	heme oxygenase 1 [Source:HGNC Symbol;Acc:HGNC:5013]	-	6040	6517	4669	1332	1294	1450	102.746	115.433	88.6179	25.333	26.71	25.4909
ENSG00000204941	678.196	1041.59	705.033	112.702	47.8903	89.136	3.27679	9.69196	3.68e-21	1.82e-17	PSG5	19	43166256	43186536	-	4678	protein_coding	pregnancy specific beta-1-glycoprotein 5 [Source:HGNC Symbol;Acc:HGNC:9522]	-	742	1095	690	110	43	94	6.48916	9.9713	6.73289	1.07555	0.456314	0.849573
ENSG00000130513	17971.3	26400.2	8916.11	2716.12	3021.54	1834.87	2.81503	7.03735	4.43e-14	1.64e-10	GDF15	19	18374731	18389176	+	2087	protein_coding	growth differentiation factor 15 [Source:HGNC Symbol;Acc:HGNC:30142]	-	19662	27754	8726	2651	2713	1935	385.434	566.501	190.856	58.1012	64.5331	39.2005
ENSG00000127824	388.454	937.904	611.029	69.6703	91.3257	127.066	2.74821	6.71882	2.95e-13	8.74e-10	TUBA4A	2	219249711	219278170	-	4079	protein_coding	tubulin alpha 4a [Source:HGNC Symbol;Acc:HGNC:12407]	-	425	986	598	68	82	134	4.26266	10.2972	6.69206	0.762524	0.997966	1.38894
ENSG00000130702	2296.91	2258.2	2742.48	9959.77	14234.6	6728.82	-2.08319	0.235993	1.44e-12	3.57e-09	LAMA5	20	62307955	62367312	-	14291	protein_coding	laminin subunit alpha 5 [Source:HGNC Symbol;Acc:HGNC:6485]	-	2513	2374	2684	9721	12781	7096	7.19407	7.07646	8.57299	31.1133	44.3974	20.9934
ENSG00000226380	198.34	175.025	106.266	23.5649	8.90982	22.7581	3.10971	8.6321	8.86e-12	1.88e-08	LINC-PINT	7	130876809	130913310	-	6619	lincRNA	long intergenic non-protein coding RNA, p53 induced transcript [Source:NCBI gene;Acc:378805]	-	217	184	104	23	8	24	1.34126	1.18419	0.717222	0.15894	0.0600002	0.153303
ENSG00000020181	884.762	749.562	996.242	2209.98	5466.17	4275.68	-2.18381	0.220094	3.89e-11	7.21e-08	ADGRA2	8	37784191	37844896	+	7061	protein_coding	adhesion G protein-coupled receptor A2 [Source:HGNC Symbol;Acc:HGNC:17849]	-	968	788	975	2157	4908	4509	5.6086	4.75398	6.30305	13.9728	34.5059	26.9989
ENSG00000242221	45.7005	97.0246	99.1133	4.09825	0	5.68953	4.58604	24.0179	1.08e-10	1.78e-07	PSG2	19	43064211	43083045	-	2798	protein_coding	pregnancy specific beta-1-glycoprotein 2 [Source:HGNC Symbol;Acc:HGNC:9519]	-	50	102	97	4	0	6	0.731084	1.55292	1.58247	0.0653898	0	0.0906643
ENSG00000280287	91.401	146.488	74.5905	12.2948	13.3647	4.74128	3.37563	10.3792	1.42e-10	2.1e-07	AC131212.3	12	132550729	132554947	+	4219	TEC	novel transcript	-	100	154	73	12	12	5	0.969696	1.55492	0.789816	0.130098	0.141198	0.0501064
ENSG00000259721	680.024	629.709	574.244	180.323	229.428	122.325	1.82639	3.54649	2.17e-10	2.93e-07	AC090877.2	15	32717270	32719007	-	1738	lincRNA	uncharacterized LOC100131315 [Source:NCBI gene;Acc:100131315]	-	744	662	562	176	206	129	17.5133	16.2258	14.7604	4.63192	5.884	3.13814
ENSG00000108846	339.098	626.855	935.957	37.9088	138.102	55.947	3.03849	8.21632	4.17e-10	5.15e-07	ABCC3	17	50634777	50692252	+	9614	protein_coding	ATP binding cassette subfamily C member 3 [Source:HGNC Symbol;Acc:HGNC:54]	-	371	659	916	37	124	59	1.57876	2.91997	4.34915	0.176034	0.640284	0.259466
ENSG00000038427	17884.4	13444.6	21507.6	43113.6	59380.6	51563.3	-1.54387	0.342965	8.42e-10	9.34e-07	VCAN	5	83471465	83582303	+	14831	protein_coding	versican [Source:HGNC Symbol;Acc:HGNC:2464]	-	19567	14134	21049	42080	53317	54377	53.9758	40.5969	64.7849	129.779	178.464	155.016
ENSG00000141338	232.159	129.366	278.948	570.681	1644.98	1542.81	-2.55323	0.170373	9.32e-10	9.34e-07	ABCA8	17	68867292	68955392	-	11243	protein_coding	ATP binding cassette subfamily A member 8 [Source:HGNC Symbol;Acc:HGNC:38]	-	254	136	273	557	1477	1627	0.924265	0.515293	1.10839	2.26606	6.52159	6.1184
ENSG00000183098	434.155	240.659	211.51	979.482	2838.89	1358.85	-2.54562	0.171274	9.45e-10	9.34e-07	GPC6	13	93226842	94407401	+	6468	protein_coding	glypican 6 [Source:HGNC Symbol;Acc:HGNC:4454]	-	475	253	207	956	2549	1433	3.00448	1.66628	1.46087	6.76061	19.5639	9.36718
ENSG00000071246	127.961	128.415	155.312	360.646	647.076	448.525	-1.82268	0.282695	1.14e-09	1.05e-06	VASH1	14	76762189	76783015	+	6502	protein_coding	vasohibin 1 [Source:HGNC Symbol;Acc:HGNC:19964]	-	140	135	152	352	581	473	0.880899	0.884473	1.06711	2.47625	4.43593	3.07572
ENSG00000134986	276.031	390.952	499.654	940.549	3959.3	2583.05	-2.68144	0.155885	1.2e-09	1.05e-06	NREP	5	111662621	111997464	-	9337	protein_coding	neuronal regeneration related protein [Source:HGNC Symbol;Acc:HGNC:16834]	-	302	411	489	918	3555	2724	1.32326	1.87513	2.39064	4.49711	18.9011	12.3348
ENSG00000154258	95.9711	40.9025	62.329	245.895	371.985	305.338	-2.21061	0.216042	1.48e-09	1.22e-06	ABCA9	17	68974488	69061064	-	9139	protein_coding	ATP binding cassette subfamily A member 9 [Source:HGNC Symbol;Acc:HGNC:39]	-	105	43	61	240	334	322	0.470041	0.200432	0.30468	1.20119	1.81428	1.48967
ENSG00000115963	8923.48	8127.24	10437.6	3386.18	3383.5	4329.73	1.30824	2.47639	1.78e-09	1.35e-06	RND3	2	150468195	150539011	-	3594	protein_coding	Rho family GTPase 3 [Source:HGNC Symbol;Acc:HGNC:671]	-	9763	8544	10215	3305	3038	4566	111.135	101.27	129.74	42.0621	41.9629	53.7144
ENSG00000077092	83.1749	131.269	74.5905	317.614	418.762	329.045	-1.88096	0.271504	1.83e-09	1.35e-06	RARB	3	25174332	25597932	+	3697	protein_coding	retinoic acid receptor beta [Source:HGNC Symbol;Acc:HGNC:9865]	THR-like	91	138	73	310	376	347	1.00702	1.59011	0.901334	3.8354	5.04887	3.96838
ENSG00000152377	6288.39	4184.42	6247.21	13493.5	15204.6	16026.5	-1.4195	0.373841	1.97e-09	1.39e-06	SPOCK1	5	136975298	137598379	-	6222	protein_coding	SPARC (osteonectin), cwcv and kazal like domains proteoglycan 1 [Source:HGNC Symbol;Acc:HGNC:11251]	-	6880	4399	6114	13170	13652	16901	45.238	30.1177	44.8547	96.8175	108.924	114.846
ENSG00000120738	1924.91	920.782	2333.76	3972.23	17432.1	18850.4	-2.95832	0.128664	2.33e-09	1.57e-06	EGR1	5	138465490	138469315	+	3138	protein_coding	early growth response 1 [Source:HGNC Symbol;Acc:HGNC:3238]	zf-C2H2	2106	968	2284	3877	15652	19879	27.4568	13.1407	33.2243	56.512	247.612	267.839
ENSG00000142303	63.0667	38.0489	68.4597	164.955	377.554	321.458	-2.3495	0.196214	3.06e-09	1.98e-06	ADAMTS10	19	8580242	8610735	-	5703	protein_coding	ADAM metallopeptidase with thrombospondin type 1 motif 10 [Source:HGNC Symbol;Acc:HGNC:13201]	-	69	40	67	161	339	339	0.494984	0.298782	0.536271	1.29128	2.95088	2.51321
ENSG00000089472	324.474	107.488	231.946	766.373	1469.01	1135.06	-2.34352	0.197029	3.79e-09	2.34e-06	HEPH	X	66162549	66268867	+	7113	protein_coding	hephaestin [Source:HGNC Symbol;Acc:HGNC:4866]	-	355	113	227	748	1319	1197	2.04183	0.676742	1.45675	4.81002	9.2055	7.11499
ENSG00000143507	996.271	1025.42	1042.22	461.053	330.777	432.404	1.32279	2.50149	4.08e-09	2.42e-06	DUSP10	1	221701424	221742176	-	2914	protein_coding	dual specificity phosphatase 10 [Source:HGNC Symbol;Acc:HGNC:3065]	-	1090	1078	1020	450	297	456	15.3032	15.7589	15.978	7.06352	5.05967	6.61619
ENSG00000173432	63.0667	35.1952	29.6318	0	0	0	7.82005	225.98	5.41e-09	3.08e-06	SAA1	11	18266174	18269977	+	796	protein_coding	serum amyloid A1 [Source:HGNC Symbol;Acc:HGNC:10513]	-	69	37	29	0	0	0	3.54635	1.9801	1.66302	0	0	0
ENSG00000232679	59.4107	240.659	51.0893	5.12281	11.1373	2.84477	4.21863	18.6181	6.17e-09	3.29e-06	LINC01705	1	222041705	222064763	-	562	lincRNA	long intergenic non-protein coding RNA 1705 [Source:HGNC Symbol;Acc:HGNC:52493]	-	65	253	50	5	10	3	4.73175	19.1771	4.06112	0.406941	0.883322	0.225693
ENSG00000147862	698.304	576.44	649.857	1361.64	1629.38	1443.24	-1.20396	0.434081	6.22e-09	3.29e-06	NFIB	9	14081843	14398983	-	12765	protein_coding	nuclear factor I B [Source:HGNC Symbol;Acc:HGNC:7785]	CTF/NFI	764	606	636	1329	1463	1522	2.4486	2.02232	2.27431	4.76214	5.68956	5.04112
ENSG00000285106	157.21	152.195	131.811	39.9579	11.1373	17.0686	2.6916	6.46031	6.71e-09	3.43e-06	AC016831.6	7	130791264	131110161	-	11088	lincRNA	novel transcript	-	172	160	129	39	10	18	0.63463	0.614702	0.531067	0.160883	0.0447716	0.068636
ENSG00000138678	375.658	248.269	575.266	109.628	67.9374	99.5668	2.1115	4.32142	1.1e-08	5.42e-06	GPAT3	4	83535914	83605875	+	3468	protein_coding	glycerol-3-phosphate acyltransferase 3 [Source:HGNC Symbol;Acc:HGNC:28157]	-	411	261	563	107	61	105	4.8485	3.20597	7.4104	1.41125	0.873185	1.2801
ENSG00000111859	116.993	78.9514	100.135	328.885	317.412	252.236	-1.60062	0.329735	2.28e-08	1.09e-05	NEDD9	6	11183298	11382348	-	10359	protein_coding	neural precursor cell expressed, developmentally down-regulated 9 [Source:HGNC Symbol;Acc:HGNC:7733]	-	128	83	98	321	285	266	0.505519	0.341317	0.431838	1.41738	1.36579	1.08567
ENSG00000246859	16.4522	12.3659	42.9151	97.3335	269.522	188.703	-2.95884	0.128617	2.6e-08	1.17e-05	STARD4-AS1	5	111512226	111739726	+	5647	antisense	STARD4 antisense RNA 1 [Source:HGNC Symbol;Acc:HGNC:44117]	-	18	13	42	95	242	199	0.130407	0.0980671	0.339503	0.769492	2.12742	1.48994
ENSG00000104332	5014.26	4462.18	3085.8	11095	10473.5	10154.9	-1.33638	0.396014	2.61e-08	1.17e-05	SFRP1	8	41261958	41309497	-	4761	protein_coding	secreted frizzled related protein 1 [Source:HGNC Symbol;Acc:HGNC:10776]	-	5486	4691	3020	10829	9404	10709	47.1414	41.9725	28.9549	104.037	98.055	95.1007
ENSG00000188158	85.0029	38.0489	81.743	256.141	236.11	342.32	-2.02776	0.245236	3.36e-08	1.47e-05	NHS	X	17375420	17735994	+	10394	protein_coding	NHS actin remodeling regulator [Source:HGNC Symbol;Acc:HGNC:7820]	-	93	40	80	250	212	361	0.366054	0.163936	0.351334	1.10016	1.01253	1.46844
ENSG00000099998	182.802	134.122	343.32	611.664	1484.6	1053.51	-2.25485	0.209518	3.59e-08	1.52e-05	GGT5	22	24219654	24245142	-	6054	protein_coding	gamma-glutamyltransferase 5 [Source:HGNC Symbol;Acc:HGNC:4260]	-	200	141	336	597	1333	1111	1.35155	0.992143	2.53343	4.51055	10.9306	7.75898
ENSG00000108179	2901.98	3613.69	3638.58	1687.45	1387.7	1227.99	1.23865	2.35978	3.86e-08	1.59e-05	PPIF	10	79347469	79355337	+	2674	protein_coding	peptidylprolyl isomerase F [Source:HGNC Symbol;Acc:HGNC:9259]	-	3175	3799	3561	1647	1246	1295	48.5766	60.5209	60.7887	28.1728	23.1319	20.4758
ENSG00000204262	10903.2	8674.19	13987.2	23334.4	48711.1	36160.8	-1.68878	0.31019	6.26e-08	2.51e-05	COL5A2	2	189031896	189225312	-	7453	protein_coding	collagen type V alpha 2 chain [Source:HGNC Symbol;Acc:HGNC:2210]	-	11929	9119	13689	22775	43737	38134	65.4814	52.1211	83.8404	139.774	291.322	216.329
ENSG00000099139	190.114	117	121.593	420.071	601.413	378.354	-1.70556	0.306602	6.44e-08	2.51e-05	PCSK5	9	75890644	76362339	+	12705	protein_coding	proprotein convertase subtilisin/kexin type 5 [Source:HGNC Symbol;Acc:HGNC:8747]	-	208	123	119	410	540	399	0.669782	0.412409	0.427548	1.47607	2.10996	1.3278
ENSG00000186340	18290.3	18995.9	18768.2	34613.8	68311.6	51841.1	-1.46519	0.362187	8.01e-08	3.05e-05	THBS2	6	169215780	169254044	-	6412	protein_coding	thrombospondin 2 [Source:HGNC Symbol;Acc:HGNC:11786]	-	20011	19970	18368	33784	61336	54670	127.679	132.673	130.762	240.999	474.873	360.486
ENSG00000174004	138.93	82.7563	83.7865	23.5649	11.1373	20.8616	2.45325	5.47649	1.06e-07	3.93e-05	NRROS	3	196639686	196662004	+	2910	protein_coding	negative regulator of reactive oxygen species [Source:HGNC Symbol;Acc:HGNC:24613]	-	152	87	82	23	10	22	2.13696	1.27357	1.28627	0.36152	0.170593	0.319641
ENSG00000136235	3879.97	1071.08	1757.47	358.597	353.052	635.331	2.31594	4.97929	1.09e-07	3.93e-05	GPNMB	7	23235967	23275108	+	6040	protein_coding	glycoprotein nmb [Source:HGNC Symbol;Acc:HGNC:4462]	-	4245	1126	1720	350	317	670	28.7532	7.94144	12.9988	2.65051	2.60542	4.68998
ENSG00000109321	414.961	215.927	691.75	123.972	74.6197	54.0505	2.38858	5.23641	1.19e-07	4.22e-05	AREG	4	74445134	74455009	+	1648	protein_coding	amphiregulin [Source:HGNC Symbol;Acc:HGNC:651]	-	454	227	677	121	67	57	11.2705	5.86768	18.7518	3.35835	2.01824	1.46235
ENSG00000183010	882.02	773.343	814.364	1500.98	2463.57	2175.3	-1.31374	0.402277	1.5e-07	5.17e-05	PYCR1	17	81932384	81942412	-	2886	protein_coding	pyrroline-5-carboxylate reductase 1 [Source:HGNC Symbol;Acc:HGNC:9721]	-	965	813	797	1465	2212	2294	13.6797	12.0003	12.6059	23.2188	38.0491	33.607
ENSG00000129009	540.18	405.22	1018.72	1494.84	3181.92	7659.06	-2.65113	0.159195	1.66e-07	5.58e-05	ISLR	15	74173671	74176872	+	2671	protein_coding	immunoglobulin superfamily containing leucine rich repeat [Source:HGNC Symbol;Acc:HGNC:6133]	-	591	426	997	1459	2857	8077	9.05229	6.79412	17.0386	24.985	53.0997	127.852
ENSG00000197046	537.438	795.221	583.44	263.313	240.565	156.462	1.53792	2.90376	1.99e-07	6.47e-05	SIGLEC15	18	45825512	45844080	+	3598	protein_coding	sialic acid binding Ig like lectin 15 [Source:HGNC Symbol;Acc:HGNC:27596]	-	588	836	571	257	216	165	6.68592	9.89789	7.24415	3.26716	2.98022	1.9389
ENSG00000109193	5.48406	0.951221	4.08715	47.1299	32.2981	59.7401	-3.72451	0.0756503	2.01e-07	6.47e-05	SULT1E1	4	69841212	69860152	-	2091	protein_coding	sulfotransferase family 1E member 1 [Source:HGNC Symbol;Acc:HGNC:11377]	-	6	1	4	46	29	63	0.117393	0.0203725	0.087321	1.00624	0.688493	1.27385
ENSG00000237596	36.5604	67.5367	47.0022	3.07369	7.79609	1.89651	3.59405	12.0759	2.13e-07	6.72e-05	AL138828.1	6	135991936	136225751	-	6585	antisense	novel transcript	-	40	71	46	3	7	2	0.248513	0.459304	0.318871	0.0208384	0.0527713	0.0128412
ENSG00000125538	70642.9	104078	120293	43662.8	37374.5	28069.3	1.43505	2.70391	2.29e-07	7.06e-05	IL1B	2	112829751	112836903	-	3096	protein_coding	interleukin 1 beta [Source:HGNC Symbol;Acc:HGNC:5992]	-	77289	109415	117728	42616	33558	29601	1021.32	1505.48	1735.77	629.607	538.085	404.239
ENSG00000183696	488.081	1018.76	570.157	256.141	190.447	169.738	1.75293	3.37043	2.45e-07	7.41e-05	UPP1	7	48088628	48108733	+	4577	protein_coding	uridine phosphorylase 1 [Source:HGNC Symbol;Acc:HGNC:12576]	-	534	1071	558	250	171	179	4.77315	9.96796	5.56501	2.49837	1.85469	1.6535
ENSG00000167178	22.8503	25.683	19.414	68.6457	109.145	138.445	-2.21788	0.214957	2.59e-07	7.67e-05	ISLR2	15	74100311	74138540	+	6101	protein_coding	immunoglobulin superfamily containing leucine rich repeat 2 [Source:HGNC Symbol;Acc:HGNC:29286]	-	25	27	19	67	98	146	0.167642	0.188521	0.142156	0.50231	0.797408	1.01178
ENSG00000248371	30.1623	81.805	65.3944	3.07369	6.68237	7.58604	3.35098	10.2034	2.74e-07	7.96e-05	LINC02056	5	72574120	72660669	-	818	lincRNA	long intergenic non-protein coding RNA 2056 [Source:HGNC Symbol;Acc:HGNC:52898]	-	33	86	64	3	6	8	1.65046	4.47861	3.57141	0.167751	0.364127	0.413494
ENSG00000110786	0.91401	1.90244	2.04357	9.22106	152.581	35.0854	-5.34756	0.0245598	4.19e-07	0.000119592	PTPN5	11	18727928	18792721	-	5497	protein_coding	protein tyrosine phosphatase, non-receptor type 5 [Source:HGNC Symbol;Acc:HGNC:9657]	-	1	2	2	9	137	37	0.00744251	0.0154989	0.016608	0.0748884	1.23723	0.284583
ENSG00000119699	43.8725	51.366	52.1111	118.849	513.428	192.496	-2.48416	0.178728	5.71e-07	0.000157727	TGFB3	14	75958099	75982991	-	4914	protein_coding	transforming growth factor beta 3 [Source:HGNC Symbol;Acc:HGNC:11769]	-	48	54	51	116	461	203	0.399624	0.468119	0.473748	1.07974	4.65716	1.7466
ENSG00000259807	53.9266	52.3172	81.743	149.586	373.099	232.322	-2.00669	0.248843	5.74e-07	0.000157727	AC009093.1	16	29217170	29220031	-	2099	lincRNA	novel transcript	-	59	55	80	146	335	245	1.14997	1.11622	1.73976	3.18155	7.92297	4.93499
ENSG00000225614	704.702	628.757	1048.35	2543.99	3117.32	1546.6	-1.59759	0.330427	6.45e-07	0.000173957	ZNF469	16	88427471	88440757	+	13287	protein_coding	zinc finger protein 469 [Source:HGNC Symbol;Acc:HGNC:23216]	zf-C2H2	771	661	1026	2483	2799	1631	2.37396	2.1192	3.52479	8.54767	10.4576	5.18991
ENSG00000111912	1360.05	1058.71	1092.29	2011.22	3687.55	3880.26	-1.44791	0.366551	7.87e-07	0.000208427	NCOA7	6	125781161	125932030	+	7820	protein_coding	nuclear receptor coactivator 7 [Source:HGNC Symbol;Acc:HGNC:21081]	-	1488	1113	1069	1963	3311	4092	7.78469	6.06298	6.23998	11.4818	21.0188	22.1239
ENSG00000176971	162.694	309.147	165.529	442.611	2471.36	843.947	-2.55943	0.169643	8.64e-07	0.00022252	FIBIN	11	26994184	26996121	+	1938	protein_coding	fin bud initiation factor homolog [Source:HGNC Symbol;Acc:HGNC:33747]	-	178	325	162	432	2219	890	3.75761	7.14377	3.8157	10.196	56.8406	19.4164
ENSG00000108821	163706	147479	198600	303512	757895	497851	-1.6129	0.32694	8.7e-07	0.00022252	COL1A1	17	50183289	50201632	-	9819	protein_coding	collagen type I alpha 1 chain [Source:HGNC Symbol;Acc:HGNC:2197]	-	179107	155042	194365	296236	680503	525018	746.26	672.636	903.573	1379.97	3440.47	2260.68
ENSG00000166387	112.423	115.098	80.7212	269.46	373.099	238.012	-1.51219	0.350578	9.1e-07	0.000228798	PPFIBP2	11	7513298	7657127	+	9800	protein_coding	PPFIA binding protein 2 [Source:HGNC Symbol;Acc:HGNC:9250]	-	123	121	79	263	335	251	0.513481	0.525965	0.367971	1.22752	1.69697	1.08288
ENSG00000196526	3923.85	3237.96	3908.34	7278.49	7252.59	6687.09	-0.93862	0.521732	1.04e-06	0.000254894	AFAP1	4	7758714	7939926	-	10036	protein_coding	actin filament associated protein 1 [Source:HGNC Symbol;Acc:HGNC:24017]	-	4293	3404	3825	7104	6512	7052	17.5003	14.4486	17.3974	32.3773	32.2114	29.7088
ENSG00000165821	28.3343	30.4391	41.8933	64.5474	310.73	215.254	-2.55344	0.170348	1.05e-06	0.000254894	SALL2	14	21521081	21537216	-	5382	protein_coding	spalt like transcription factor 2 [Source:HGNC Symbol;Acc:HGNC:10526]	zf-C2H2	31	32	41	63	279	227	0.235648	0.253282	0.347738	0.53542	2.57345	1.78326
ENSG00000179148	72.2068	87.5124	47.0022	16.393	11.1373	6.63779	2.60332	6.07684	1.16e-06	0.000276314	ALOXE3	17	8095900	8119047	-	3760	protein_coding	arachidonate lipoxygenase 3 [Source:HGNC Symbol;Acc:HGNC:13743]	-	79	92	46	16	10	7	0.859576	1.04231	0.558448	0.194639	0.132028	0.0787124
ENSG00000185885	30.1623	26.6342	39.8497	97.3335	404.283	109.998	-2.66166	0.158038	1.18e-06	0.000278703	IFITM1	11	313506	315272	+	1080	protein_coding	interferon induced transmembrane protein 1 [Source:HGNC Symbol;Acc:HGNC:5412]	-	33	28	39	95	363	116	1.25007	1.10441	1.64837	4.02344	16.6855	4.54116
ENSG00000116962	3161.56	3093.37	4467.25	7536.68	16229.2	8425.25	-1.58607	0.333078	1.39e-06	0.000321489	NID1	1	235975830	236065162	-	5864	protein_coding	nidogen 1 [Source:HGNC Symbol;Acc:HGNC:7821]	-	3459	3252	4372	7356	14572	8885	24.1325	23.624	34.0329	57.378	123.362	64.0614
ENSG00000227619	195.598	219.732	194.14	88.1124	61.255	79.6534	1.41017	2.65769	1.41e-06	0.000321489	AL391056.1	9	129575409	129584556	+	2449	lincRNA	novel transcript (FLJ20378)	-	214	231	190	86	55	84	3.57495	4.0181	3.54142	1.60623	1.11488	1.45018
ENSG00000130635	15937.6	16913.7	26142.4	38298.2	92615.4	55782.1	-1.66206	0.315988	1.6e-06	0.000354512	COL5A1	9	134641774	134844843	+	11189	protein_coding	collagen type V alpha 1 chain [Source:HGNC Symbol;Acc:HGNC:2209]	-	17437	17781	25585	37380	83158	58826	63.7567	67.6959	104.377	152.808	368.951	222.285
ENSG00000118849	23.7643	34.244	20.4357	65.572	115.828	384.992	-2.85247	0.138459	1.6e-06	0.000354512	RARRES1	3	158696892	158732696	-	2236	protein_coding	retinoic acid receptor responder 1 [Source:HGNC Symbol;Acc:HGNC:9867]	-	26	36	20	64	104	406	0.475715	0.685849	0.408292	1.3092	2.30896	7.67692
ENSG00000168453	10.9681	7.60977	7.15251	24.5895	192.675	60.6883	-3.42837	0.0928877	1.74e-06	0.000380102	HR	8	22114415	22133384	-	8784	protein_coding	HR, lysine demethylase and nuclear receptor corepressor [Source:HGNC Symbol;Acc:HGNC:5172]	-	12	8	7	24	173	64	0.05589	0.0387967	0.0363763	0.124973	0.977708	0.308049
ENSG00000231924	14.6242	143.634	60.2854	0	6.68237	3.79302	4.39595	21.0529	1.86e-06	0.0003994	PSG1	19	42866464	42879822	-	4961	protein_coding	pregnancy specific beta-1-glycoprotein 1 [Source:HGNC Symbol;Acc:HGNC:9514]	-	16	151	59	0	6	4	0.131946	1.2966	0.542869	0	0.0600395	0.0340897
ENSG00000213073	112.423	193.098	87.8737	36.8843	33.4118	27.4994	2.01021	4.02841	1.89e-06	0.000400202	AL353625.1	6	160093082	160096212	+	3131	transcribed_processed_pseudogene	calcineurin like EF-hand protein 1 pseudogene [Source:NCBI gene;Acc:729603]	-	123	203	86	36	30	29	1.60719	2.76192	1.2538	0.525917	0.475657	0.391605
ENSG00000153162	592.279	343.391	460.826	889.32	1867.72	1389.19	-1.56971	0.336876	1.93e-06	0.000402836	BMP6	6	7726797	7881422	+	2780	protein_coding	bone morphogenetic protein 6 [Source:HGNC Symbol;Acc:HGNC:1073]	-	648	361	451	868	1677	1465	9.5362	5.53172	7.40533	14.2815	29.9463	22.2805
ENSG00000189184	294.311	169.317	229.902	558.387	561.319	572.746	-1.2867	0.409887	2.01e-06	0.000413681	PCDH18	4	137518918	137532494	-	6686	protein_coding	protocadherin 18 [Source:HGNC Symbol;Acc:HGNC:14268]	-	322	178	225	545	504	604	1.97031	1.1341	1.53613	3.72845	3.74214	3.81947
ENSG00000159640	92.315	82.7563	62.329	292	565.774	159.307	-2.09712	0.233725	2.1e-06	0.00042627	ACE	17	63477061	63498380	+	8365	protein_coding	angiotensin I converting enzyme [Source:HGNC Symbol;Acc:HGNC:2707]	-	101	87	61	285	508	168	0.49397	0.443048	0.332871	1.55839	3.01476	0.849134
ENSG00000232480	38.3884	33.2927	43.9368	121.923	397.601	105.256	-2.43308	0.185169	2.28e-06	0.000453746	TGFB2-AS1	1	218344196	218345678	-	557	antisense	TGFB2 antisense RNA 1 (head to head) [Source:HGNC Symbol;Acc:HGNC:50628]	-	42	35	43	119	357	111	3.08489	2.67677	3.52392	9.77214	31.8177	8.4256
ENSG00000138468	140.758	125.561	137.941	272.534	339.687	304.39	-1.18065	0.441152	2.3e-06	0.000453746	SENP7	3	101324205	101513241	-	6396	protein_coding	SUMO specific peptidase 7 [Source:HGNC Symbol;Acc:HGNC:30402]	-	154	132	135	266	305	321	0.985048	0.87915	0.963469	1.90227	2.36726	2.12192
ENSG00000135046	18362.5	22048.4	18587.3	11297.9	7933.08	9422.81	1.04193	2.05898	2.47e-06	0.000471316	ANXA1	9	73151757	73170393	+	4561	protein_coding	annexin A1 [Source:HGNC Symbol;Acc:HGNC:533]	-	20090	23179	18191	11027	7123	9937	180.204	216.487	182.058	110.585	77.5279	92.1145
ENSG00000148700	2741.12	2229.66	2407.33	4130.01	5555.27	5367.12	-1.02863	0.490176	2.47e-06	0.000471316	ADD3	10	109996368	110135565	+	6541	protein_coding	adducin 3 [Source:HGNC Symbol;Acc:HGNC:245]	-	2999	2344	2356	4031	4988	5660	18.7576	15.2655	16.4416	28.1882	37.8563	36.5852
ENSG00000023330	1772.27	1924.32	1478.53	926.205	863.139	730.156	1.03874	2.05444	2.5e-06	0.000471316	ALAS1	3	52198086	52214327	+	2536	protein_coding	5'-aminolevulinate synthase 1 [Source:HGNC Symbol;Acc:HGNC:396]	-	1939	2023	1447	904	775	770	31.2805	33.9816	26.0454	16.3049	15.1708	12.8373
ENSG00000128340	8713.26	9434.21	5345.99	3839.04	2831.1	2528.05	1.35288	2.55422	2.51e-06	0.000471316	RAC2	22	37225261	37244448	-	2532	protein_coding	Rac family small GTPase 2 [Source:HGNC Symbol;Acc:HGNC:9802]	-	9533	9918	5232	3747	2542	2666	154.032	166.862	94.3228	67.689	49.8388	44.5173
ENSG00000128298	152.64	139.83	154.29	42.0071	33.4118	64.4813	1.66941	3.18085	2.89e-06	0.00053635	BAIAP2L2	22	38084889	38110670	-	2146	protein_coding	BAI1 associated protein 2 like 2 [Source:HGNC Symbol;Acc:HGNC:26203]	-	167	147	151	41	30	68	3.1837	2.918	3.21188	0.873881	0.69398	1.33971
ENSG00000137727	49.3565	36.1464	29.6318	256.141	81.3021	177.324	-2.15951	0.223833	2.97e-06	0.000544178	ARHGAP20	11	110577042	110713189	-	7125	protein_coding	Rho GTPase activating protein 20 [Source:HGNC Symbol;Acc:HGNC:18357]	-	54	38	29	250	73	187	0.310066	0.227194	0.185791	1.60492	0.50862	1.10966
ENSG00000166398	738.52	635.416	734.665	1318.61	1564.79	1268.77	-0.977406	0.507892	3.11e-06	0.000562183	KIAA0355	19	34254537	34355586	+	7459	protein_coding	KIAA0355 [Source:HGNC Symbol;Acc:HGNC:29016]	-	808	668	719	1287	1405	1338	4.43176	3.81499	4.40008	7.89216	9.35085	7.58417
ENSG00000077264	74.0348	56.1221	18.3922	222.33	266.181	167.841	-2.13917	0.22701	3.29e-06	0.000586669	PAK3	X	110944285	111227361	+	10312	protein_coding	p21 (RAC1) activated kinase 3 [Source:HGNC Symbol;Acc:HGNC:8592]	-	81	59	18	217	239	177	0.321357	0.243729	0.0796787	0.962531	1.15056	0.72571
ENSG00000124766	1897.49	1519.1	1853.52	2871.85	4647.59	4624.64	-1.20435	0.433965	3.35e-06	0.000586669	SOX4	6	21592768	21598619	+	5852	protein_coding	SRY-box 4 [Source:HGNC Symbol;Acc:HGNC:11200]	HMG	2076	1597	1814	2803	4173	4877	14.5134	11.6251	14.1496	21.9087	35.3997	35.2356
ENSG00000180914	127.047	85.6099	67.4379	425.194	433.24	178.272	-1.88591	0.270573	3.36e-06	0.000586669	OXTR	3	8750408	8769628	-	4514	protein_coding	oxytocin receptor [Source:HGNC Symbol;Acc:HGNC:8529]	-	139	90	66	415	389	188	1.25979	0.849334	0.667413	4.20518	4.27803	1.76088
ENSG00000148834	6578.13	8417.36	5988.69	3677.16	3439.19	3458.29	0.988708	1.98441	3.87e-06	0.000665858	GSTO1	10	104235356	104267459	+	1691	protein_coding	glutathione S-transferase omega 1 [Source:HGNC Symbol;Acc:HGNC:13312]	-	7197	8849	5861	3589	3088	3647	174.122	222.92	158.212	97.0796	90.6544	91.1853
ENSG00000162692	42.0445	6.65855	20.4357	55.3264	317.412	202.927	-3.05479	0.120342	3.91e-06	0.000665858	VCAM1	1	100719742	100739045	+	6049	protein_coding	vascular cell adhesion molecule 1 [Source:HGNC Symbol;Acc:HGNC:12663]	-	46	7	20	54	285	214	0.311114	0.0492961	0.150924	0.408327	2.33893	1.49576
ENSG00000115380	2037.33	2724.3	1396.78	4862.57	8812.93	4542.14	-1.56459	0.338074	3.98e-06	0.000671222	EFEMP1	2	55865967	55924139	-	3962	protein_coding	EGF containing fibulin extracellular matrix protein 1 [Source:HGNC Symbol;Acc:HGNC:3218]	-	2229	2864	1367	4746	7913	4790	23.0166	30.7933	15.7495	54.7913	99.1476	51.1156
ENSG00000110203	75.8628	79.9026	12.2614	3.07369	6.68237	0.948255	4.00087	16.0097	4.23e-06	0.000698017	FOLR3	11	72114869	72139892	+	1396	protein_coding	folate receptor 3 [Source:HGNC Symbol;Acc:HGNC:3795]	-	83	84	12	3	6	1	2.43242	2.56325	0.392381	0.0982956	0.213364	0.0302864
ENSG00000168542	17210.8	32063.8	45447	47425	292766	155481	-2.38762	0.191097	4.24e-06	0.000698017	COL3A1	2	188974320	189012746	+	6811	protein_coding	collagen type III alpha 1 chain [Source:HGNC Symbol;Acc:HGNC:2201]	-	18830	33708	44478	46288	262870	163965	113.106	210.824	298.09	310.853	1915.96	1017.82
ENSG00000048740	53.0126	37.0976	27.5882	87.0878	204.926	181.117	-2.00395	0.249317	4.52e-06	0.000737302	CELF2	10	10798397	11336675	+	10978	protein_coding	CUGBP Elav-like family member 2 [Source:HGNC Symbol;Acc:HGNC:2550]	-	58	39	27	85	184	191	0.216147	0.151335	0.112267	0.354155	0.832051	0.735602
ENSG00000153234	28.3343	39.9513	86.8519	76.8422	544.613	441.887	-2.77904	0.145688	4.58e-06	0.000738466	NR4A2	2	156324432	156342348	-	3967	protein_coding	nuclear receptor subfamily 4 group A member 2 [Source:HGNC Symbol;Acc:HGNC:7981]	NGFIB-like	31	42	85	75	489	466	0.319701	0.451009	0.978069	0.864763	6.1193	4.96657
ENSG00000221968	2155.24	1994.71	2987.71	999.973	1257.4	1033.6	1.11701	2.16897	5.03e-06	0.000801421	FADS3	11	61873519	61892051	-	6283	protein_coding	fatty acid desaturase 3 [Source:HGNC Symbol;Acc:HGNC:3576]	-	2358	2097	2924	976	1129	1090	15.354	14.2177	21.2433	7.10527	8.92036	7.33487
ENSG00000115758	20263.6	27690.1	31567.1	14252.7	7250.37	7297.77	1.46521	2.76104	5.08e-06	0.000801421	ODC1	2	10439968	10448504	-	2968	protein_coding	ornithine decarboxylase 1 [Source:HGNC Symbol;Acc:HGNC:8109]	-	22170	29110	30894	13911	6510	7696	305.595	417.807	475.141	214.384	108.886	109.631
ENSG00000206073	4.57005	7.60977	87.8737	0	0	0	7.46217	176.335	5.21e-06	0.000812704	SERPINB4	18	63637259	63644298	-	2013	protein_coding	serpin family B member 4 [Source:HGNC Symbol;Acc:HGNC:10570]	-	5	8	86	0	0	0	0.101618	0.169295	1.95015	0	0	0
ENSG00000175471	47.5285	48.5123	66.4162	14.3439	7.79609	7.58604	2.44919	5.46108	5.66e-06	0.000873525	MCTP1	5	94703741	95284575	-	12089	protein_coding	multiple C2 and transmembrane domain containing 1 [Source:HGNC Symbol;Acc:HGNC:26183]	-	52	51	65	14	7	8	0.175978	0.179712	0.245434	0.0529707	0.0287451	0.027979
ENSG00000154262	177.318	205.464	188.009	298.148	911.029	674.209	-1.72208	0.303112	6.18e-06	0.000945306	ABCA6	17	69078702	69141888	-	14151	protein_coding	ATP binding cassette subfamily A member 6 [Source:HGNC Symbol;Acc:HGNC:36]	-	194	216	184	291	818	711	0.560867	0.650226	0.593531	0.940598	2.8696	2.1243
ENSG00000089127	5.48406	2.85366	2.04357	101.432	56.8001	8.5343	-3.99453	0.0627372	7.39e-06	0.00111786	OAS1	12	112906777	112933222	+	4947	protein_coding	2'-5'-oligoadenylate synthetase 1 [Source:HGNC Symbol;Acc:HGNC:8086]	-	6	3	2	99	51	9	0.0496197	0.0258331	0.0184544	0.915359	0.51178	0.076919
ENSG00000115594	2284.11	2296.25	2848.74	3697.65	9973.43	7861.03	-1.53524	0.345022	7.55e-06	0.00112032	IL1R1	2	102064544	102179874	+	7083	protein_coding	interleukin 1 receptor type 1 [Source:HGNC Symbol;Acc:HGNC:5993]	-	2499	2414	2788	3609	8955	8290	14.4342	14.5184	17.9675	23.306	62.763	49.4846
ENSG00000164692	127333	124966	133651	214656	501543	296685	-1.39198	0.381041	7.56e-06	0.00112032	COL1A2	7	94394561	94431232	+	11156	protein_coding	collagen type I alpha 2 chain [Source:HGNC Symbol;Acc:HGNC:2198]	-	139313	131374	130801	209510	450328	312875	510.891	501.647	535.199	859.002	2003.9	1185.76
ENSG00000102935	100.541	58.9757	87.8737	153.684	367.53	311.028	-1.74971	0.297362	7.74e-06	0.00112984	ZNF423	16	49487524	49857919	-	8997	protein_coding	zinc finger protein 423 [Source:HGNC Symbol;Acc:HGNC:16762]	zf-C2H2	110	62	86	150	330	328	0.500196	0.293556	0.436328	0.762591	1.82084	1.54138
ENSG00000172156	0	0.951221	0	2.04913	131.42	18.0168	-7.19379	0.00683053	7.77e-06	0.00112984	CCL11	17	34285668	34288334	+	1079	protein_coding	C-C motif chemokine ligand 11 [Source:HGNC Symbol;Acc:HGNC:10610]	-	0	1	0	2	118	19	0	0.0394799	0	0.0847826	5.42895	0.7445
ENSG00000167191	244.041	172.171	122.614	415.972	438.809	791.793	-1.61107	0.327356	8.17e-06	0.00117607	GPRC5B	16	19856691	19886167	-	6667	protein_coding	G protein-coupled receptor class C group 5 member B [Source:HGNC Symbol;Acc:HGNC:13308]	-	267	181	120	406	394	835	1.63842	1.1565	0.821606	2.78544	2.93374	5.29528
ENSG00000170088	793.361	592.611	531.329	326.835	279.546	244.65	1.17242	2.2539	8.31e-06	0.00118492	TMEM192	4	165070608	165208549	-	10241	protein_coding	transmembrane protein 192 [Source:HGNC Symbol;Acc:HGNC:26775]	-	868	623	520	319	251	258	3.46755	2.59145	2.31779	1.42478	1.21671	1.06515
ENSG00000151692	111.509	147.439	36.7843	325.811	859.798	289.218	-2.31648	0.200757	8.45e-06	0.00119033	RNF144A	2	6917392	7068286	+	6473	protein_coding	ring finger protein 144A [Source:HGNC Symbol;Acc:HGNC:20457]	-	122	155	36	318	772	305	0.77108	1.02006	0.253869	2.24709	5.92062	1.99217
ENSG00000198959	27562.9	24957.2	65943.1	16585.6	8951.03	8588.35	1.79553	3.47143	8.52e-06	0.00119033	TGM2	20	38127387	38166578	-	8036	protein_coding	transglutaminase 2 [Source:HGNC Symbol;Acc:HGNC:11778]	-	30156	26237	64537	16188	8037	9057	153.525	139.082	366.591	92.1407	49.6489	47.6516
ENSG00000132386	654.431	175.025	372.952	1111.65	2032.55	1339.88	-1.89853	0.268216	8.59e-06	0.00119033	SERPINF1	17	1761959	1777574	+	3069	protein_coding	serpin family F member 1 [Source:HGNC Symbol;Acc:HGNC:8824]	-	716	184	365	1085	1825	1413	9.54468	2.55399	5.42886	16.1708	29.5203	19.4661
ENSG00000197903	520.072	634.465	411.78	260.239	199.357	228.529	1.18645	2.27593	9.09e-06	0.00124828	HIST1H2BK	6	27146418	27146798	-	381	protein_coding	histone cluster 1 H2B family member k [Source:HGNC Symbol;Acc:HGNC:13954]	-	569	667	403	254	179	241	61.0988	74.5759	48.2828	30.4935	23.3229	26.7439
ENSG00000171444	1190.04	1017.81	1001.35	2254.04	2643.99	1741.94	-1.04869	0.483408	9.56e-06	0.00130109	MCC	5	113022099	113488830	-	10746	protein_coding	MCC, WNT signaling pathway regulator [Source:HGNC Symbol;Acc:HGNC:6935]	-	1302	1070	980	2200	2374	1837	4.95689	4.24165	4.16286	9.36427	10.967	7.22762
ENSG00000149633	90.487	62.7806	169.617	267.411	333.005	636.279	-1.93937	0.260731	9.94e-06	0.00134058	KIAA1755	20	38210488	38260772	-	8083	protein_coding	KIAA1755 [Source:HGNC Symbol;Acc:HGNC:29372]	-	99	66	166	261	299	671	0.501081	0.347832	0.93745	1.47695	1.83634	3.5098
ENSG00000133026	1090.41	800.928	1631.79	2802.18	2740.88	2888.38	-1.25914	0.417792	1.02e-05	0.00135624	MYH10	17	8474205	8630761	-	9011	protein_coding	myosin heavy chain 10 [Source:HGNC Symbol;Acc:HGNC:7568]	-	1193	842	1597	2735	2461	3046	5.41642	3.98049	8.08992	13.883	13.5579	14.2919
ENSG00000182667	1514.51	961.685	1001.35	2751.98	3391.3	2095.64	-1.24411	0.422167	1.1e-05	0.00144994	NTM	11	131370478	132336822	+	6956	protein_coding	neurotrimin [Source:HGNC Symbol;Acc:HGNC:17941]	-	1657	1011	980	2686	3045	2210	9.74559	6.19141	6.43101	17.6622	21.7312	13.4328
ENSG00000204767	242.213	123.659	190.052	686.457	839.751	315.769	-1.72758	0.301958	1.22e-05	0.0015971	INSYN2B	5	169864264	169980740	-	2999	protein_coding	inhibitory synaptic factor family member 2B [Source:HGNC Symbol;Acc:HGNC:37271]	-	265	130	186	670	754	333	3.61505	1.84656	2.83106	10.2187	12.481	4.69462
ENSG00000174348	31.0763	43.7562	5.10893	86.0633	448.832	122.325	-3.03541	0.121969	1.26e-05	0.001643	PODN	1	53062052	53085502	+	4900	protein_coding	podocan [Source:HGNC Symbol;Acc:HGNC:23174]	-	34	46	5	84	403	129	0.283875	0.399907	0.0465786	0.784118	4.08286	1.11308
ENSG00000159167	37342.8	38589.2	89881.5	24609	10449	8808.34	1.91837	3.77996	1.28e-05	0.00165393	STC1	8	23841915	23854807	-	4149	protein_coding	stanniocalcin 1 [Source:HGNC Symbol;Acc:HGNC:11373]	-	40856	40568	87965	24019	9382	9289	402.863	416.522	967.785	264.795	112.255	94.6582
ENSG00000177694	94.143	39.0001	69.4815	199.79	325.208	170.686	-1.77789	0.29161	1.31e-05	0.00167255	NAALADL2	3	174438573	175810552	+	13592	protein_coding	N-acetylated alpha-linked acidic dipeptidase like 2 [Source:HGNC Symbol;Acc:HGNC:23219]	-	103	41	68	195	292	180	0.310027	0.128499	0.22837	0.65622	1.06649	0.559915
ENSG00000126709	443.295	415.684	327.994	2079.86	1434.48	553.781	-1.77676	0.291837	1.47e-05	0.00186764	IFI6	1	27666061	27672218	-	865	protein_coding	interferon alpha inducible protein 6 [Source:HGNC Symbol;Acc:HGNC:4054]	-	485	437	321	2030	1288	584	22.9388	21.521	16.9395	107.344	73.9188	28.545
ENSG00000137770	347.324	337.684	416.889	675.187	704.99	714.984	-0.92754	0.525754	1.53e-05	0.00191437	CTDSPL2	15	44427234	44529038	+	9665	protein_coding	CTD small phosphatase like 2 [Source:HGNC Symbol;Acc:HGNC:26936]	-	380	355	408	659	633	754	1.60852	1.56468	1.92695	3.11876	3.2513	3.29839
ENSG00000187642	84.0889	130.317	111.375	22.5404	22.2746	44.568	1.85879	3.62704	1.54e-05	0.00191437	PERM1	1	975204	982093	-	3424	protein_coding	PPARGC1 and ESRR induced regulator, muscle 1 [Source:HGNC Symbol;Acc:HGNC:28208]	-	92	137	109	22	20	47	1.09926	1.70445	1.45313	0.293891	0.289969	0.580359
ENSG00000166482	67.6367	35.1952	65.3944	66.5966	503.405	385.94	-2.50643	0.175991	1.56e-05	0.00192189	MFAP4	17	19383442	19387240	-	2152	protein_coding	microfibril associated protein 4 [Source:HGNC Symbol;Acc:HGNC:7035]	-	74	37	64	65	452	407	1.40681	0.732415	1.35753	1.38156	10.4268	7.99622
ENSG00000132530	59.4107	29.4879	87.8737	211.06	219.404	165.945	-1.75618	0.296032	1.62e-05	0.00197922	XAF1	17	6755447	6775647	+	6615	protein_coding	XIAP associated factor 1 [Source:HGNC Symbol;Acc:HGNC:30932]	-	65	31	86	206	197	175	0.402002	0.199632	0.593446	1.42441	1.4784	1.11851
ENSG00000171552	1589.46	2086.03	1738.06	1001	954.465	959.634	0.893006	1.85704	1.63e-05	0.00197922	BCL2L1	20	31664452	31723989	-	3314	protein_coding	BCL2 like 1 [Source:HGNC Symbol;Acc:HGNC:992]	-	1739	2193	1701	977	857	1012	21.468	28.1893	23.4296	13.4847	12.8376	12.911
ENSG00000204291	126.133	72.2928	291.209	405.727	1010.15	643.865	-2.07359	0.237567	1.7e-05	0.00204908	COL15A1	9	98943179	99070792	+	6653	protein_coding	collagen type XV alpha 1 chain [Source:HGNC Symbol;Acc:HGNC:2192]	-	138	76	285	396	907	679	0.848607	0.486624	1.95542	2.72255	6.76776	4.31504
ENSG00000260517	31.9904	19.0244	19.414	57.3755	145.898	94.8255	-2.07726	0.236963	1.71e-05	0.00204935	AC009093.2	16	29139661	29216706	+	2488	lincRNA	novel transcript	-	35	20	19	56	131	100	0.575523	0.342434	0.348591	1.02952	2.61382	1.69935
ENSG00000133874	73.1208	78.9514	53.1329	162.905	218.291	156.462	-1.38692	0.38238	1.8e-05	0.00213029	RNF122	8	33547755	33567125	-	1868	protein_coding	ring finger protein 122 [Source:HGNC Symbol;Acc:HGNC:21147]	-	80	83	52	159	196	165	1.7521	1.89277	1.27069	3.8933	5.20876	3.73456
ENSG00000276180	180.06	215.927	132.832	57.3755	71.2786	71.1191	1.40517	2.6485	1.81e-05	0.00213029	HIST1H4I	6	27138588	27139881	+	1294	protein_coding	histone cluster 1 H4 family member i [Source:HGNC Symbol;Acc:HGNC:4793]	-	197	227	130	56	64	75	6.22841	7.4729	4.58587	1.97948	2.45528	2.45053
ENSG00000084628	19.1942	70.3904	82.7647	6.14738	11.1373	3.79302	3.04402	8.24788	1.84e-05	0.002153	NKAIN1	1	31179745	31239554	-	2987	protein_coding	sodium/potassium transporting ATPase interacting 1 [Source:HGNC Symbol;Acc:HGNC:25743]	-	21	74	81	6	10	4	0.287627	1.05534	1.23783	0.0918785	0.166196	0.0566184
ENSG00000147573	53.9266	47.5611	38.8279	8.1965	10.0235	10.4308	2.29253	4.89914	1.86e-05	0.00215606	TRIM55	8	66126896	66175487	+	3081	protein_coding	tripartite motif containing 55 [Source:HGNC Symbol;Acc:HGNC:14215]	-	59	50	38	8	9	11	0.783439	0.691315	0.562995	0.118767	0.145013	0.15095
ENSG00000108797	1692.75	1228.98	1746.23	3205.86	2837.78	3007.87	-0.955433	0.515687	1.89e-05	0.00217373	CNTNAP1	17	42682613	42699814	+	6045	protein_coding	contactin associated protein 1 [Source:HGNC Symbol;Acc:HGNC:8011]	-	1852	1292	1709	3129	2548	3172	12.534	9.10466	12.905	23.6759	20.9247	22.1855
ENSG00000159314	315.333	474.659	164.508	102.456	111.373	58.7918	1.81013	3.50673	1.93e-05	0.00219071	ARHGAP27	17	45393902	45434421	-	10426	protein_coding	Rho GTPase activating protein 27 [Source:HGNC Symbol;Acc:HGNC:31813]	-	345	499	161	100	100	62	1.35377	2.03883	0.704889	0.438713	0.476143	0.251424
ENSG00000087086	90721	99267.6	46996.1	27354.8	39054	25979.3	1.35902	2.56512	1.94e-05	0.00219071	FTL	19	48965301	48966878	+	878	protein_coding	ferritin light chain [Source:HGNC Symbol;Acc:HGNC:3999]	-	99256	104358	45994	26699	35066	27397	4624.95	5063.24	2391.22	1390.91	1982.65	1319.29
ENSG00000183496	301.623	205.464	240.12	516.38	546.84	488.351	-1.0535	0.481798	2.03e-05	0.00228299	MEX3B	15	82041778	82046141	-	4364	protein_coding	mex-3 RNA binding family member B [Source:HGNC Symbol;Acc:HGNC:25297]	-	330	216	235	504	491	515	3.09367	2.10847	2.45808	5.28255	5.58537	4.98948
ENSG00000171867	7972	6505.4	5964.17	3899.49	3720.96	3021.14	0.941882	1.92103	2.1e-05	0.00233751	PRNP	20	4686236	4701590	+	2851	protein_coding	prion protein [Source:HGNC Symbol;Acc:HGNC:9449]	-	8722	6839	5837	3806	3341	3186	125.16	102.186	93.4555	61.0618	58.1748	47.2478
ENSG00000119138	412.219	703.904	626.355	831.945	3498.22	1988.49	-1.85847	0.275769	2.22e-05	0.00245423	KLF9	9	70384597	70414624	-	5175	protein_coding	Kruppel like factor 9 [Source:HGNC Symbol;Acc:HGNC:1123]	zf-C2H2	451	740	613	812	3141	2097	3.56542	6.09143	5.40708	7.17701	30.131	17.1325
ENSG00000073861	58.4966	10.4634	41.8933	4.09825	0	1.89651	4.1889	18.2383	2.32e-05	0.00254619	TBX21	17	47733244	47746119	+	2614	protein_coding	T-box 21 [Source:HGNC Symbol;Acc:HGNC:11599]	T-box	64	11	41	4	0	2	1.00166	0.179261	0.715963	0.0699926	0	0.0323487
ENSG00000147027	391.196	344.342	416.889	713.096	1072.52	696.019	-1.10629	0.464487	2.39e-05	0.00260221	TMEM47	X	34627064	34657288	-	4054	protein_coding	transmembrane protein 47 [Source:HGNC Symbol;Acc:HGNC:18515]	-	428	362	408	696	963	734	4.31922	3.80384	4.59398	7.85278	11.7923	7.655
ENSG00000128262	5.48406	23.7805	26.5665	44.0562	165.945	133.704	-2.62644	0.161943	2.61e-05	0.00280886	POM121L9P	22	24251828	24265525	+	5137	transcribed_unprocessed_pseudogene	POM121 transmembrane nucleoporin like 9, pseudogene [Source:HGNC Symbol;Acc:HGNC:30080]	-	6	25	26	43	149	141	0.0477845	0.207314	0.231034	0.382875	1.4399	1.16049
ENSG00000168140	7851.35	6513.96	7992.42	3865.68	4511.71	4188.44	0.831288	1.77927	2.61e-05	0.00280886	VASN	16	4371848	4383528	+	2806	protein_coding	vasorin [Source:HGNC Symbol;Acc:HGNC:18517]	-	8590	6848	7822	3773	4051	4417	125.242	103.962	127.246	61.5031	71.6688	66.5538
ENSG00000123358	225.761	299.635	570.157	554.288	1558.1	2212.28	-1.98144	0.253237	2.65e-05	0.00283201	NR4A1	12	52022832	52059507	+	7295	protein_coding	nuclear receptor subfamily 4 group A member 1 [Source:HGNC Symbol;Acc:HGNC:7980]	NGFIB-like	247	315	558	541	1399	2333	1.38521	1.83943	3.49158	3.39211	9.52024	13.5214
ENSG00000109046	1966.04	1500.08	1730.91	3102.38	3256.54	2995.54	-0.847885	0.555599	2.82e-05	0.00297041	WSB1	17	27294076	27315926	+	8602	protein_coding	WD repeat and SOCS box containing 1 [Source:HGNC Symbol;Acc:HGNC:19221]	-	2151	1577	1694	3028	2924	3159	10.2302	7.80962	8.98931	16.1011	16.8746	15.5268
ENSG00000122861	23870.3	63514	26501.1	11884.9	13498.4	3863.19	1.96127	3.89405	2.82e-05	0.00297041	PLAU	10	73909177	73917497	+	2950	protein_coding	plasminogen activator, urokinase [Source:HGNC Symbol;Acc:HGNC:9052]	-	26116	66771	25936	11600	12120	4074	362.184	964.192	401.323	179.86	203.956	58.3891
ENSG00000169925	488.995	418.537	685.619	1051.2	1146.03	1118.94	-1.05807	0.480275	2.91e-05	0.00303792	BRD3	9	134030305	134068535	-	6876	protein_coding	bromodomain containing 3 [Source:HGNC Symbol;Acc:HGNC:1104]	-	535	440	671	1026	1029	1180	3.18319	2.72593	4.4545	6.82511	7.42908	7.25569
ENSG00000137491	64.8947	19.9757	19.414	2.04913	4.45491	1.89651	3.6546	12.5935	3e-05	0.00310809	SLCO2B1	11	75100563	75206549	+	10351	protein_coding	solute carrier organic anion transporter family member 2B1 [Source:HGNC Symbol;Acc:HGNC:10962]	-	71	21	19	2	4	2	0.280622	0.0864241	0.0837884	0.00883783	0.0191837	0.00816922
ENSG00000185361	166.35	195	135.898	357.572	410.965	311.028	-1.11711	0.461017	3.1e-05	0.00319537	TNFAIP8L1	19	4639518	4655568	+	6667	protein_coding	TNF alpha induced protein 8 like 1 [Source:HGNC Symbol;Acc:HGNC:28279]	-	182	205	133	349	369	328	1.11683	1.30985	0.910613	2.39438	2.74759	2.08006
ENSG00000170345	72.2068	85.6099	172.682	197.741	3722.08	3549.32	-4.49849	0.0442403	3.14e-05	0.00321202	FOS	14	75278774	75282230	+	3238	protein_coding	Fos proto-oncogene, AP-1 transcription factor subunit [Source:HGNC Symbol;Acc:HGNC:3796]	TF_bZIP	79	90	169	193	3342	3743	0.998149	1.18403	2.38244	2.72633	51.2372	48.8738
ENSG00000250479	1157.14	1002.59	926.761	576.829	443.264	577.487	0.949718	1.93149	3.24e-05	0.00326608	CHCHD10	22	23765834	23768443	-	1360	protein_coding	coiled-coil-helix-coiled-coil-helix domain containing 10 [Source:HGNC Symbol;Acc:HGNC:15559]	-	1266	1054	907	563	398	609	38.0838	33.0141	30.4425	18.9351	14.5278	18.9326
ENSG00000151612	447.865	355.757	493.523	777.643	1017.95	815.499	-1.00927	0.496796	3.25e-05	0.00326608	ZNF827	4	145757627	145938635	-	8433	protein_coding	zinc finger protein 827 [Source:HGNC Symbol;Acc:HGNC:27193]	zf-C2H2	490	374	483	759	914	860	2.37716	1.88924	2.61443	4.11678	5.38046	4.31171
ENSG00000176697	685.508	794.27	637.595	1148.53	1403.3	1381.61	-0.893376	0.538353	3.28e-05	0.00326608	BDNF	11	27654893	27722058	-	7740	protein_coding	brain derived neurotrophic factor [Source:HGNC Symbol;Acc:HGNC:1033]	-	750	835	624	1121	1260	1457	3.96429	4.59561	3.68007	6.62465	8.08137	7.95887
ENSG00000182568	123.391	108.439	136.919	203.888	469.993	331.889	-1.44731	0.366704	3.3e-05	0.00326608	SATB1	3	18345387	18445588	-	13409	protein_coding	SATB homeobox 1 [Source:HGNC Symbol;Acc:HGNC:10541]	CUT	135	114	134	199	422	350	0.411891	0.362165	0.456164	0.67882	1.56233	1.10358
ENSG00000179104	286.999	302.488	271.795	454.906	934.417	666.623	-1.25478	0.419058	3.3e-05	0.00326608	TMTC2	12	82686880	83134870	+	8323	protein_coding	transmembrane and tetratricopeptide repeat containing 2 [Source:HGNC Symbol;Acc:HGNC:25440]	-	314	318	266	444	839	703	1.54346	1.62759	1.45886	2.44006	5.00423	3.57115
ENSG00000168528	5289.38	6477.82	5819.08	3173.07	2860.05	1560.83	1.21165	2.31602	3.39e-05	0.00332795	SERINC2	1	31409565	31434680	+	3549	protein_coding	serine incorporator 2 [Source:HGNC Symbol;Acc:HGNC:23231]	-	5787	6810	5695	3097	2568	1646	66.7102	81.7408	73.2488	39.9147	35.9207	19.6091
ENSG00000113657	6696.95	5230.77	7145.36	9421.88	16085.6	18204.6	-1.19651	0.43633	3.41e-05	0.00332795	DPYSL3	5	147390811	147510056	-	7164	protein_coding	dihydropyrimidinase like 3 [Source:HGNC Symbol;Acc:HGNC:3015]	-	7327	5499	6993	9196	14443	19198	41.8423	32.6983	44.5575	58.714	100.082	113.301
ENSG00000106077	390.282	475.611	490.458	254.092	168.173	213.357	1.09242	2.13231	3.44e-05	0.00332795	ABHD11	7	73736094	73738867	-	2289	protein_coding	abhydrolase domain containing 11 [Source:HGNC Symbol;Acc:HGNC:16407]	-	427	500	480	248	151	225	7.6318	9.30512	9.57212	4.95569	3.27481	4.15594
ENSG00000196730	40.2164	54.2196	74.5905	188.52	111.373	219.047	-1.62215	0.32485	3.46e-05	0.00332795	DAPK1	9	87497228	87708633	+	8907	protein_coding	death associated protein kinase 1 [Source:HGNC Symbol;Acc:HGNC:2674]	-	44	57	73	184	100	231	0.2021	0.27261	0.374114	0.944897	0.557345	1.09651
ENSG00000166562	845.459	956.929	586.506	440.562	278.432	318.614	1.20304	2.30224	3.76e-05	0.0036009	SEC11C	18	59139477	59158836	+	4511	protein_coding	SEC11 homolog C, signal peptidase complex subunit [Source:HGNC Symbol;Acc:HGNC:23400]	-	925	1006	574	430	250	336	8.38907	9.49998	5.80833	4.36007	2.7512	3.14919
ENSG00000149380	986.217	624.001	737.73	1029.69	4356.9	2656.06	-1.77613	0.291965	3.88e-05	0.00368903	P4HA3	11	74235801	74311657	-	4009	protein_coding	prolyl 4-hydroxylase subunit alpha 3 [Source:HGNC Symbol;Acc:HGNC:30135]	-	1079	656	722	1005	3912	2801	11.0111	6.97052	8.22079	11.4664	48.4416	29.54
ENSG00000118785	20.1082	55.1708	14.305	0	0	2.84477	4.90203	29.8991	3.93e-05	0.00371105	SPP1	4	87975650	87983426	+	2321	protein_coding	secreted phosphoprotein 1 [Source:HGNC Symbol;Acc:HGNC:11255]	-	22	58	14	0	0	3	0.387786	1.06451	0.275338	0	0	0.0546486
ENSG00000272168	61.2387	73.244	43.9368	143.439	220.518	135.6	-1.4824	0.357893	4.1e-05	0.00384668	CASC15	6	21664772	22368328	+	13289	lincRNA	cancer susceptibility 15 [Source:HGNC Symbol;Acc:HGNC:28245]	-	67	77	43	140	198	143	0.206266	0.246829	0.147703	0.481874	0.739653	0.454964
ENSG00000144810	3357.16	2093.64	4369.16	5777.51	8952.14	9694.96	-1.3146	0.402038	4.12e-05	0.00384668	COL8A1	3	99638475	99799226	+	9408	protein_coding	collagen type VIII alpha 1 chain [Source:HGNC Symbol;Acc:HGNC:2215]	-	3673	2201	4276	5639	8038	10224	15.9723	9.96599	20.7469	27.4159	42.4137	45.9469
ENSG00000185630	415.875	628.757	855.236	964.113	2278.69	2380.12	-1.56569	0.337815	4.2e-05	0.00389576	PBX1	1	164555584	164899296	+	21249	protein_coding	PBX homeobox 1 [Source:HGNC Symbol;Acc:HGNC:8632]	Homeobox	455	661	837	941	2046	2510	0.876028	1.32514	1.79804	2.02558	4.77994	4.99422
ENSG00000133466	226.675	411.879	238.076	510.232	1363.2	781.362	-1.59821	0.330287	4.27e-05	0.00393598	C1QTNF6	22	37180167	37199385	-	7143	protein_coding	C1q and TNF related 6 [Source:HGNC Symbol;Acc:HGNC:14343]	-	248	433	233	498	1224	824	1.42042	2.58229	1.48898	3.18894	8.5066	4.8773
ENSG00000168209	605.075	667.757	604.898	787.889	2366.67	2306.16	-1.54008	0.343867	4.55e-05	0.00416064	DDIT4	10	72273920	72276036	+	2058	protein_coding	DNA damage inducible transcript 4 [Source:HGNC Symbol;Acc:HGNC:24944]	-	662	702	592	769	2125	2432	13.1601	14.5308	13.1307	17.0915	51.2589	49.9633
ENSG00000026508	29612.1	31285.7	32445.8	20558.9	16925.3	16464.6	0.79096	1.73023	4.59e-05	0.00416272	CD44	11	35138870	35232402	+	10004	protein_coding	CD44 molecule (Indian blood group) [Source:HGNC Symbol;Acc:HGNC:1681]	-	32398	32890	31754	20066	15197	17363	132.492	140.052	144.89	91.7456	75.4118	73.381
ENSG00000079263	109.681	109.39	36.7843	23.5649	11.1373	2.84477	2.77478	6.84373	4.6e-05	0.00416272	SP140	2	230203110	230313215	+	5582	protein_coding	SP140 nuclear body protein [Source:HGNC Symbol;Acc:HGNC:17133]	SAND	120	115	36	23	10	3	0.879501	0.877618	0.294391	0.188467	0.0889335	0.0227229
ENSG00000196517	54.8406	78.0002	108.309	113.726	354.165	469.386	-1.96005	0.257019	5.02e-05	0.00451049	SLC6A9	1	43991500	44031467	-	5159	protein_coding	solute carrier family 6 member 9 [Source:HGNC Symbol;Acc:HGNC:11056]	-	60	82	106	111	318	495	0.475807	0.677089	0.937892	0.984137	3.05997	4.0567
ENSG00000157601	25.5923	19.9757	14.305	160.856	167.059	25.6029	-2.55794	0.169818	5.05e-05	0.00451049	MX1	21	41420304	41459214	+	8616	protein_coding	MX dynamin like GTPase 1 [Source:HGNC Symbol;Acc:HGNC:7532]	-	28	21	14	157	150	27	0.132953	0.103827	0.0741711	0.833474	0.864253	0.132492
ENSG00000134339	18.2802	9.51221	14.305	0	0	0	6.21592	74.3324	5.36e-05	1	SAA2	11	18239223	18248643	-	2227	protein_coding	serum amyloid A2 [Source:HGNC Symbol;Acc:HGNC:10514]	-	20	10	14	0	0	0	0.367413	0.191283	0.286959	0	0	0
ENSG00000196569	1706.46	1409.71	2841.59	3142.33	6824.92	6163.66	-1.43707	0.369317	5.84e-05	0.00518651	LAMA2	6	128883141	129516569	+	10358	protein_coding	laminin subunit alpha 2 [Source:HGNC Symbol;Acc:HGNC:6482]	-	1867	1482	2781	3067	6128	6500	7.37418	6.09495	12.2557	13.5437	29.3696	26.532
ENSG00000154783	2.74203	1.90244	5.10893	28.6878	36.753	19.9134	-3.13867	0.113544	5.89e-05	0.00519577	FGD5	3	14810853	14934565	+	8093	protein_coding	FYVE, RhoGEF and PH domain containing 5 [Source:HGNC Symbol;Acc:HGNC:19117]	-	3	2	5	28	33	21	0.0151655	0.0105273	0.0282016	0.158251	0.202423	0.109709
ENSG00000254122	149.898	58.9757	96.048	273.558	278.432	274.994	-1.43834	0.368993	6.29e-05	0.00551951	PCDHGB7	5	141417645	141512979	+	4966	protein_coding	protocadherin gamma subfamily B, 7 [Source:HGNC Symbol;Acc:HGNC:8714]	-	164	62	94	267	250	290	1.35108	0.531842	0.86404	2.45925	2.49913	2.46902
ENSG00000129450	33.8184	39.9513	8.1743	2.04913	0	0	5.32238	40.0125	6.55e-05	0.00571219	SIGLEC9	19	51124908	51136651	+	2539	protein_coding	sialic acid binding Ig like lectin 9 [Source:HGNC Symbol;Acc:HGNC:10878]	-	37	42	8	2	0	0	0.596189	0.704668	0.143827	0.0360301	0	0
ENSG00000198888	40463.2	30359.2	28196.2	19875.5	15763.7	16802.1	0.916998	1.88818	6.62e-05	0.00573916	MT-ND1	MT	3307	4262	+	956	protein_coding	mitochondrially encoded NADH:ubiquinone oxidoreductase core subunit 1 [Source:HGNC Symbol;Acc:HGNC:7455]	-	44270	31916	27595	19399	14154	17719	1894.51	1422.16	1317.6	928.153	734.982	783.636
ENSG00000135069	271.461	418.537	443.456	662.892	824.158	1346.52	-1.32254	0.39983	6.66e-05	0.00574342	PSAT1	9	78297143	78330093	+	2188	protein_coding	phosphoserine aminotransferase 1 [Source:HGNC Symbol;Acc:HGNC:19129]	-	297	440	434	647	740	1420	5.55334	8.56649	9.0543	13.5256	16.7896	27.4394
ENSG00000144152	301.623	198.805	137.941	570.681	698.307	403.957	-1.38846	0.381971	6.75e-05	0.00575041	FBLN7	2	112138385	112188216	+	6578	protein_coding	fibulin 7 [Source:HGNC Symbol;Acc:HGNC:26740]	-	330	209	135	557	627	426	2.05241	1.35347	0.936812	3.87311	4.73183	2.7381
ENSG00000140379	200.168	486.074	446.521	135.242	123.624	155.514	1.44973	2.73157	6.75e-05	0.00575041	BCL2A1	15	79960889	79971446	-	1089	protein_coding	BCL2 related protein A1 [Source:HGNC Symbol;Acc:HGNC:991]	-	219	511	437	132	111	164	8.22737	19.989	18.3175	5.54427	5.06	6.3672
ENSG00000116991	30.1623	30.4391	28.61	86.0633	67.9374	109.998	-1.56693	0.337527	6.87e-05	0.00582464	SIPA1L2	1	232397965	232561558	-	7641	protein_coding	signal induced proliferation associated 1 like 2 [Source:HGNC Symbol;Acc:HGNC:23800]	-	33	32	28	84	61	116	0.176689	0.178401	0.167271	0.502837	0.39631	0.64186
ENSG00000142798	16056.4	8154.82	20371.4	55777.2	39948.3	27111.6	-1.4622	0.36294	7.16e-05	0.00603072	HSPG2	1	21822245	21937297	-	18104	protein_coding	heparan sulfate proteoglycan 2 [Source:HGNC Symbol;Acc:HGNC:5273]	-	17567	8573	19937	54440	35869	28591	39.698	20.1723	50.2687	137.544	98.3558	66.771
ENSG00000137868	55.7546	45.6586	123.636	143.439	238.338	563.263	-2.07252	0.237743	7.77e-05	0.00648555	STRA6	15	74179466	74212267	-	7690	protein_coding	stimulated by retinoic acid 6 [Source:HGNC Symbol;Acc:HGNC:30650]	-	61	48	121	140	214	594	0.324525	0.265896	0.718243	0.832721	1.38147	3.26583
ENSG00000198763	35404.2	34394.3	24883.6	17705.5	14944	18253.9	0.895324	1.86003	7.79e-05	0.00648555	MT-ND2	MT	4470	5511	+	1042	protein_coding	mitochondrially encoded NADH:ubiquinone oxidoreductase core subunit 2 [Source:HGNC Symbol;Acc:HGNC:7456]	-	38735	36158	24353	17281	13418	19250	1520.83	1478.2	1066.84	758.576	639.257	781.081
ENSG00000134905	2008.99	1714.1	1725.8	1097.31	938.872	1099.98	0.796831	1.73728	7.95e-05	0.00658568	CARS2	13	110641412	110713603	-	10460	protein_coding	cysteinyl-tRNA synthetase 2, mitochondrial [Source:HGNC Symbol;Acc:HGNC:25695]	-	2198	1802	1689	1071	843	1160	8.59688	7.33873	7.37073	4.68334	4.00084	4.68877
ENSG00000075643	150.812	164.561	122.614	254.092	346.369	320.51	-1.07128	0.475898	8.06e-05	0.00664355	MOCOS	18	36187519	36272157	+	6281	protein_coding	molybdenum cofactor sulfurase [Source:HGNC Symbol;Acc:HGNC:18234]	-	165	173	120	248	311	338	1.07473	1.17332	0.872097	1.80601	2.45803	2.27521
ENSG00000105889	239.471	477.513	811.299	171.102	71.2786	183.961	1.84004	3.58019	8.14e-05	0.00667241	STEAP1B	7	22419444	22727613	-	6478	protein_coding	STEAP family member 1B [Source:HGNC Symbol;Acc:HGNC:41907]	-	262	502	794	167	64	194	1.65465	3.30111	5.5949	1.17916	0.49045	1.26617
ENSG00000134294	7502.2	6444.53	5947.82	11394.2	11089.4	11048.1	-0.753118	0.59332	8.4e-05	0.00684008	SLC38A2	12	46358189	46372867	-	6602	protein_coding	solute carrier family 38 member 2 [Source:HGNC Symbol;Acc:HGNC:13448]	-	8208	6775	5821	11121	9957	11651	50.8636	43.7151	40.2471	77.0489	74.8701	74.614
ENSG00000169436	675.453	353.854	1165.86	1557.34	1936.77	3703.88	-1.71356	0.304906	8.45e-05	0.006847	COL22A1	8	138588235	138914006	-	7830	protein_coding	collagen type XXII alpha 1 chain [Source:HGNC Symbol;Acc:HGNC:22989]	-	739	372	1141	1520	1739	3906	3.86125	2.02385	6.65176	8.87932	11.0254	21.0913
ENSG00000049323	15325.2	12947.1	14076.1	24456.3	38724.3	22866.2	-1.0228	0.492162	8.5e-05	0.006847	LTBP1	2	32946972	33399509	+	7329	protein_coding	latent transforming growth factor beta binding protein 1 [Source:HGNC Symbol;Acc:HGNC:6714]	-	16767	13611	13776	23870	34770	24114	93.5957	79.1121	85.8007	148.972	235.513	139.11
ENSG00000179981	313.505	321.513	459.804	514.33	1150.48	1159.72	-1.36765	0.387521	8.58e-05	0.00687524	TSHZ1	18	75210755	75289950	+	8281	protein_coding	teashirt zinc finger homeobox 1 [Source:HGNC Symbol;Acc:HGNC:10669]	zf-C2H2	343	338	450	502	1033	1223	1.69456	1.73873	2.48052	2.7728	6.1926	6.2442
ENSG00000261371	393.938	319.61	125.68	1354.47	1311.97	416.284	-1.87632	0.272378	9.13e-05	0.00726678	PECAM1	17	64319415	64413776	-	7759	protein_coding	platelet and endothelial cell adhesion molecule 1 [Source:HGNC Symbol;Acc:HGNC:8823]	-	431	336	123	1322	1178	439	2.27257	1.84472	0.723622	7.79334	7.53694	2.39217
ENSG00000084636	5054.48	3630.81	6711.1	7282.59	16996.6	15967.7	-1.3863	0.382543	9.16e-05	0.00726678	COL16A1	1	31652247	31704319	-	9269	protein_coding	collagen type XVI alpha 1 chain [Source:HGNC Symbol;Acc:HGNC:2193]	-	5530	3817	6568	7108	15261	16839	24.4083	17.5423	32.3454	35.0762	81.7345	76.8097
ENSG00000165996	222.104	213.074	236.033	109.628	100.235	121.377	1.01737	2.02422	9.84e-05	0.00766694	HACD1	10	17589032	17617377	-	3857	protein_coding	3-hydroxyacyl-CoA dehydratase 1 [Source:HGNC Symbol;Acc:HGNC:9639]	-	243	224	231	107	90	128	2.57752	2.47398	2.73385	1.26891	1.15837	1.40311
ENSG00000173068	274.203	282.513	482.283	644.45	762.903	969.117	-1.19453	0.436929	9.87e-05	0.00766694	BNC2	9	16409503	16870843	-	15323	protein_coding	basonuclin 2 [Source:HGNC Symbol;Acc:HGNC:30988]	zf-C2H2	300	297	472	629	685	1022	0.800982	0.825677	1.40608	1.87761	2.21923	2.81994
ENSG00000164713	7572.57	6959.14	3237.02	3010.17	2187.36	1701.17	1.36502	2.5758	9.87e-05	0.00766694	BRI3	7	98252379	98310441	+	5139	protein_coding	brain protein I3 [Source:HGNC Symbol;Acc:HGNC:1109]	-	8285	7316	3168	2938	1964	1794	65.9567	60.6447	28.1397	26.15	18.9722	14.7597
ENSG00000115685	2041.9	2167.83	1450.94	1020.46	845.319	1067.74	0.948238	1.92951	9.88e-05	0.00766694	PPP1R7	2	241149576	241183652	+	3781	protein_coding	protein phosphatase 1 regulatory subunit 7 [Source:HGNC Symbol;Acc:HGNC:9295]	-	2234	2279	1420	996	759	1126	24.1725	25.6765	17.1433	12.049	9.9653	12.5911
ENSG00000242759	21.9362	28.5366	16.3486	85.0387	82.4158	54.9988	-1.73115	0.301211	9.98e-05	0.00770773	LINC00882	3	106836811	107240641	-	3882	lincRNA	long intergenic non-protein coding RNA 882 [Source:HGNC Symbol;Acc:HGNC:48568]	-	24	30	16	83	74	58	0.25293	0.329203	0.188138	0.977959	0.946306	0.631692
ENSG00000272455	54.8406	63.7318	54.1547	20.4913	8.90982	16.1203	1.91763	3.77802	0.000102821	0.00788203	AL391244.3	1	1409096	1410618	+	1523	lincRNA	novel transcript	-	60	67	53	20	8	17	1.61175	1.87401	1.5885	0.600659	0.260763	0.471935
ENSG00000182578	55.7546	70.3904	125.68	24.5895	27.8432	15.1721	1.90067	3.73387	0.000103123	0.00788203	CSF1R	5	150053291	150113372	-	5151	protein_coding	colony stimulating factor 1 receptor [Source:HGNC Symbol;Acc:HGNC:2433]	-	61	74	123	24	25	16	0.484488	0.611981	1.09	0.213117	0.240937	0.131329
ENSG00000205336	1477.95	871.319	1605.23	595.271	699.421	424.818	1.20191	2.30045	0.000104093	0.00789576	ADGRG1	16	57610652	57665580	+	8659	protein_coding	adhesion G protein-coupled receptor G1 [Source:HGNC Symbol;Acc:HGNC:4512]	-	1617	916	1571	581	628	448	7.63989	4.50636	8.28173	3.06907	3.60037	2.18747
ENSG00000182871	4790.33	4548.74	3355.55	10251.8	17257.2	5972.11	-1.39907	0.379174	0.000104368	0.00789576	COL18A1	21	45405137	45513720	+	8525	protein_coding	collagen type XVIII alpha 1 chain [Source:HGNC Symbol;Acc:HGNC:2195]	-	5241	4782	3284	10006	15495	6298	25.1516	23.8953	17.5841	53.6864	90.2303	31.235
ENSG00000176485	430.499	273.001	251.36	124.997	129.192	160.255	1.20386	2.30355	0.000107308	0.00807694	PLA2G16	11	63573195	63616883	-	3116	protein_coding	phospholipase A2 group XVI [Source:HGNC Symbol;Acc:HGNC:17825]	-	471	287	246	122	116	169	6.18399	3.92358	3.60371	1.79085	1.84806	2.2931
ENSG00000181649	1738.45	4000.84	1974.09	1144.44	1090.34	923.6	1.28826	2.44233	0.000108783	0.00814661	PHLDA2	11	2928273	2929455	-	955	protein_coding	pleckstrin homology like domain family A member 2 [Source:HGNC Symbol;Acc:HGNC:12385]	-	1902	4206	1932	1117	979	974	81.4802	187.613	92.3456	53.4993	50.8903	43.121
ENSG00000145147	1083.1	1763.56	1217.97	3339.05	3186.37	2143.06	-1.09257	0.468925	0.000109974	0.00815306	SLIT2	4	20253260	20620561	+	9712	protein_coding	slit guidance ligand 2 [Source:HGNC Symbol;Acc:HGNC:11086]	-	1185	1854	1192	3259	2861	2260	4.99177	8.13203	5.60248	15.3488	14.6239	9.83858
ENSG00000117308	1176.33	1550.49	1153.6	740.759	722.809	683.692	0.853842	1.80731	0.000110479	0.00815306	GALE	1	23795599	23800804	-	3978	protein_coding	UDP-galactose-4-epimerase [Source:HGNC Symbol;Acc:HGNC:4116]	-	1287	1630	1129	723	649	721	13.2361	17.455	12.9551	8.31326	8.09907	7.66308
ENSG00000132429	550.234	655.392	575.266	222.33	354.165	310.079	1.00673	2.00935	0.000110518	0.00815306	POPDC3	6	105158280	105179995	-	1881	protein_coding	popeye domain containing 3 [Source:HGNC Symbol;Acc:HGNC:17649]	-	602	689	563	217	318	327	13.0934	15.6037	13.6626	5.27678	8.39255	7.35008
ENSG00000253159	718.412	621.148	626.355	1559.38	2019.19	909.377	-1.1905	0.438152	0.000111638	0.00819492	PCDHGA12	5	141430589	141512979	+	4815	protein_coding	protocadherin gamma subfamily A, 12 [Source:HGNC Symbol;Acc:HGNC:8699]	-	786	653	613	1522	1813	959	6.67838	5.77716	5.81135	14.4583	18.692	8.42083
ENSG00000186166	281.515	328.171	173.704	133.193	80.1884	92.929	1.35469	2.55742	0.000114811	0.0083863	CCDC84	11	118998142	119015791	+	5105	protein_coding	coiled-coil domain containing 84 [Source:HGNC Symbol;Acc:HGNC:30460]	-	308	345	170	130	72	98	2.46831	2.87886	1.52008	1.16478	0.700152	0.811639
ENSG00000008441	2641.49	2293.39	2957.05	4048.05	4718.86	5193.59	-0.822972	0.565276	0.00011716	0.00851592	NFIX	19	12995608	13098796	+	6302	protein_coding	nuclear factor I X [Source:HGNC Symbol;Acc:HGNC:7788]	CTF/NFI	2890	2411	2894	3951	4237	5477	18.7614	16.2973	20.962	28.6765	33.3761	36.7449
ENSG00000160179	110.595	188.342	121.593	258.19	578.025	313.872	-1.45068	0.36585	0.000119037	0.00861018	ABCG1	21	42199689	42297244	+	6121	protein_coding	ATP binding cassette subfamily G member 1 [Source:HGNC Symbol;Acc:HGNC:73]	-	121	198	119	252	519	331	0.808738	1.37797	0.887436	1.88311	4.20921	2.28633
ENSG00000169184	559.374	203.561	303.471	1169.03	740.629	967.22	-1.43143	0.370764	0.00012022	0.00865353	MN1	22	27748277	27801498	-	7693	protein_coding	MN1 proto-oncogene, transcriptional regulator [Source:HGNC Symbol;Acc:HGNC:7180]	-	612	214	297	1141	665	1020	3.25462	1.18499	1.76227	6.78403	4.29123	5.6058
ENSG00000070961	1869.15	1677.95	2991.79	1016.37	913.257	1175.84	1.07394	2.10518	0.000121957	0.0087361	ATP2B1	12	89588049	89709300	-	9493	protein_coding	ATPase plasma membrane Ca2+ transporting 1 [Source:HGNC Symbol;Acc:HGNC:814]	-	2045	1764	2928	992	820	1240	8.81323	7.91576	14.0793	4.77976	4.28811	5.52269
ENSG00000186577	882.934	943.612	670.292	466.176	374.212	468.438	0.931581	1.90737	0.000126776	0.00899871	SMIM29	6	34246380	34249470	-	2229	protein_coding	small integral membrane protein 29 [Source:HGNC Symbol;Acc:HGNC:1340]	-	966	992	656	455	336	494	17.7301	18.9583	13.434	9.33683	7.48315	9.37022
ENSG00000065060	170.92	186.439	207.423	324.786	468.879	347.061	-1.01401	0.495169	0.000126836	0.00899871	UHRF1BP1	6	34792015	34883138	+	9908	protein_coding	UHRF1 binding protein 1 [Source:HGNC Symbol;Acc:HGNC:21216]	-	187	196	203	317	421	366	0.772148	0.84269	0.935239	1.46343	2.10936	1.56181
ENSG00000129048	40.2164	55.1708	42.9151	94.2598	158.149	114.739	-1.40721	0.377039	0.000131782	0.00929345	ACKR4	3	132597237	132618967	+	2273	protein_coding	atypical chemokine receptor 4 [Source:HGNC Symbol;Acc:HGNC:1611]	-	44	58	42	92	142	121	0.791951	1.08699	0.843456	1.85134	3.1013	2.25071
ENSG00000243742	200.168	351.001	480.24	137.291	140.33	130.859	1.33579	2.52413	0.000132244	0.00929345	RPLP0P2	11	61615036	61639449	+	3909	transcribed_processed_pseudogene	ribosomal protein lateral stalk subunit P0 pseudogene 2 [Source:HGNC Symbol;Acc:HGNC:17960]	-	219	369	470	134	126	138	2.29205	4.02123	5.48839	1.56797	1.60015	1.49261
ENSG00000251493	866.482	1560.95	1062.66	674.162	431.013	342.32	1.26985	2.41136	0.000133038	0.00930514	FOXD1	5	73444827	73448527	-	2623	protein_coding	forkhead box D1 [Source:HGNC Symbol;Acc:HGNC:3802]	Fork	948	1641	1040	658	387	361	14.7861	26.6507	18.0987	11.4743	7.32433	5.81891
ENSG00000167617	255.009	234.952	112.397	368.843	727.264	526.282	-1.42818	0.371599	0.000141611	0.00981106	CDC42EP5	19	54465026	54473264	-	903	protein_coding	CDC42 effector protein 5 [Source:HGNC Symbol;Acc:HGNC:17408]	-	279	247	110	360	653	555	12.6404	11.6522	5.56055	18.2353	35.8989	25.9859
ENSG00000133816	11417.8	12325	13499.8	21558.8	24670.2	18305.1	-0.793101	0.577102	0.000141931	0.00981106	MICAL2	11	12094008	12359144	+	20191	protein_coding	microtubule associated monooxygenase, calponin and LIM domain containing 2 [Source:HGNC Symbol;Acc:HGNC:24693]	-	12492	12957	13212	21042	22151	19304	25.3116	27.3366	29.8692	47.668	54.4617	40.4224
ENSG00000171517	170.006	220.683	145.094	90.1615	28.9569	54.0505	1.62736	3.08947	0.000142653	0.00981106	LPAR3	1	84811602	84893213	-	3543	protein_coding	lysophosphatidic acid receptor 3 [Source:HGNC Symbol;Acc:HGNC:14298]	-	186	232	142	88	26	57	2.14777	2.78942	1.82949	1.13608	0.364299	0.6802
ENSG00000188153	2072.06	2220.15	2107.95	3949.69	8106.82	3356.82	-1.26791	0.415261	0.000142918	0.00981106	COL4A5	X	108439844	108697545	+	11865	protein_coding	collagen type IV alpha 5 chain [Source:HGNC Symbol;Acc:HGNC:2207]	-	2267	2334	2063	3855	7279	3540	7.8168	8.37974	7.93677	14.8612	30.4551	12.6145
ENSG00000229644	41.1305	159.805	47.0022	11.2702	21.1608	16.1203	2.35535	5.11717	0.000144353	0.00985168	NAMPTP1	10	36521721	36524234	-	2514	processed_pseudogene	nicotinamide phosphoribosyltransferase pseudogene 1 [Source:HGNC Symbol;Acc:HGNC:17633]	-	45	168	46	11	19	17	0.732305	2.8467	0.835228	0.200136	0.375183	0.285902
ENSG00000018408	3133.23	2327.64	1973.07	5352.32	4793.48	4143.87	-0.942645	0.520278	0.000144839	0.00985168	WWTR1	3	149517235	149736714	-	8413	protein_coding	WW domain containing transcription regulator 1 [Source:HGNC Symbol;Acc:HGNC:24042]	-	3428	2447	1931	5224	4304	4370	16.67	12.3903	10.4772	28.4021	25.3967	21.9616
ENSG00000172301	1341.77	1520.05	1019.74	802.233	557.978	593.608	0.990377	1.9867	0.000145888	0.00987774	COPRS	17	31851864	31859337	-	1432	protein_coding	coordinator of PRMT5 and differentiation stimulator [Source:HGNC Symbol;Acc:HGNC:28848]	-	1468	1598	998	783	501	626	41.94	47.537	31.8127	25.0102	17.368	18.4826
ENSG00000078018	53.0126	30.4391	33.719	156.758	110.259	82.4982	-1.57398	0.335881	0.000149674	0.010088	MAP2	2	209424058	209734118	+	11559	protein_coding	microtubule associated protein 2 [Source:HGNC Symbol;Acc:HGNC:6839]	-	58	32	33	153	99	87	0.205283	0.117931	0.130319	0.605437	0.425178	0.318223
ENSG00000143340	31.0763	38.0489	10.2179	82.9896	247.248	63.5331	-2.30627	0.202183	0.000151096	0.0101378	FAM163A	1	179743163	179816198	+	2909	protein_coding	family with sequence similarity 163 member A [Source:HGNC Symbol;Acc:HGNC:28274]	-	34	40	10	81	222	67	0.478168	0.585752	0.156917	1.27362	3.78848	0.973787
ENSG00000243244	79.5189	66.5855	97.0698	117.825	282.887	291.114	-1.50915	0.351318	0.000152881	0.0102114	STON1	2	48529383	48598513	+	7709	protein_coding	stonin 1 [Source:HGNC Symbol;Acc:HGNC:17003]	-	87	70	95	115	254	307	0.461707	0.38681	0.56252	0.682335	1.63565	1.68373
ENSG00000162804	200.168	65.6343	279.97	508.183	566.887	624.9	-1.63985	0.32089	0.000155668	0.0103509	SNED1	2	240998838	241095568	+	13592	protein_coding	sushi, nidogen and EGF like domains 1 [Source:HGNC Symbol;Acc:HGNC:24696]	-	219	69	274	496	509	659	0.659183	0.216254	0.920195	1.66915	1.85904	2.04991
ENSG00000196628	1261.33	1829.2	1746.23	2664.89	3841.25	2886.49	-0.957488	0.514953	0.000156579	0.010365	TCF4	18	55222331	55664787	-	27828	protein_coding	transcription factor 4 [Source:HGNC Symbol;Acc:HGNC:11634]	bHLH	1380	1923	1709	2601	3449	3044	2.02881	2.94371	2.80332	4.2752	6.15271	4.62483
ENSG00000148346	3.65604	24.7318	34.7408	0	0	0.948255	5.83586	57.1173	0.000157867	0.0104038	LCN2	9	128149071	128153455	+	1598	protein_coding	lipocalin 2 [Source:HGNC Symbol;Acc:HGNC:6526]	-	4	26	34	0	0	1	0.102407	0.693097	0.971213	0	0	0.0264579
ENSG00000118523	11580.5	20662.4	14117	28468.5	31567.5	31388.2	-0.979699	0.507086	0.000158905	0.0104259	CTGF	6	131948176	131951373	-	2339	protein_coding	connective tissue growth factor [Source:HGNC Symbol;Acc:HGNC:2500]	-	12670	21722	13816	27786	28344	33101	221.611	395.61	269.628	543.368	601.57	598.334
ENSG00000177675	69.4648	73.244	261.577	25.6141	15.5922	43.6197	2.24644	4.74512	0.000161257	0.0105336	CD163L1	12	7346685	7479897	-	5690	protein_coding	CD163 molecule like 1 [Source:HGNC Symbol;Acc:HGNC:30375]	-	76	77	256	25	14	46	0.546445	0.576469	2.05372	0.200967	0.122144	0.341805
ENSG00000125148	44102.8	59463.7	69837.1	21660.3	17457.7	36633.9	1.19476	2.28907	0.000172271	0.0112037	MT2A	16	56608199	56609497	+	1299	protein_coding	metallothionein 2A [Source:HGNC Symbol;Acc:HGNC:7406]	-	48252	62513	68348	21141	15675	38633	1519.68	2050.02	2401.76	744.414	599.037	1257.43
ENSG00000276547	328.13	312.001	289.166	688.506	1111.5	444.732	-1.27163	0.414192	0.000177822	0.0115029	PCDHGB5	5	141397987	141512979	+	4851	protein_coding	protocadherin gamma subfamily B, 5 [Source:HGNC Symbol;Acc:HGNC:8712]	-	359	328	283	672	998	469	3.02767	2.88032	2.66298	6.3363	10.213	4.08766
ENSG00000154874	21.0222	21.8781	41.8933	97.3335	165.945	55.947	-1.91403	0.26535	0.000178423	0.0115029	CCDC144B	17	18537800	18625617	-	9900	transcribed_unprocessed_pseudogene	coiled-coil domain containing 144B (pseudogene) [Source:HGNC Symbol;Acc:HGNC:26704]	-	23	23	41	95	149	59	0.0950468	0.098967	0.189043	0.438921	0.747148	0.25197
ENSG00000103253	535.61	520.318	371.93	226.428	279.546	210.513	0.996183	1.99472	0.000180789	0.0115811	HAGHL	16	726936	735525	+	5287	protein_coding	hydroxyacylglutathione hydrolase like [Source:HGNC Symbol;Acc:HGNC:14177]	-	586	547	364	221	251	222	4.53454	4.40733	3.14271	1.91197	2.35678	1.77532
ENSG00000042286	905.784	1119.59	603.876	422.12	466.652	365.078	1.06889	2.09782	0.000181198	0.0115811	AIFM2	10	70098223	70132934	-	5135	protein_coding	apoptosis inducing factor, mitochondria associated 2 [Source:HGNC Symbol;Acc:HGNC:21411]	-	991	1177	591	412	419	385	7.89547	9.76413	5.25363	3.6699	4.05069	3.16996
ENSG00000107957	3282.21	3127.62	4300.7	4787.78	10500.2	8747.65	-1.16616	0.445605	0.000186311	0.0118568	SH3PXD2A	10	103594027	103855543	-	11756	protein_coding	SH3 and PX domains 2A [Source:HGNC Symbol;Acc:HGNC:23664]	-	3591	3288	4209	4673	9428	9225	12.4969	11.9143	16.343	18.1817	39.8121	33.1772
ENSG00000141068	653.517	580.245	1192.43	1254.06	2764.27	2224.61	-1.36373	0.388577	0.000195255	0.0123728	KSR1	17	27456470	27626438	+	12178	protein_coding	kinase suppressor of ras 1 [Source:HGNC Symbol;Acc:HGNC:6465]	-	715	610	1167	1224	2482	2346	2.40201	2.13379	4.37429	4.59731	10.1177	8.14488
ENSG00000204386	3212.75	2358.08	1536.77	1170.05	1149.37	1026.01	1.08736	2.12484	0.000196868	0.0124219	NEU1	6	31857659	31862906	-	4822	protein_coding	neuraminidase 1 [Source:HGNC Symbol;Acc:HGNC:7758]	-	3515	2479	1504	1142	1032	1082	29.8224	21.9001	14.2375	10.8327	10.6245	9.48709
ENSG00000137193	85.917	158.854	164.508	135.242	967.829	566.108	-2.02818	0.245164	0.000198862	0.0124777	PIM1	6	37170203	37175426	+	2977	protein_coding	Pim-1 proto-oncogene, serine/threonine kinase [Source:HGNC Symbol;Acc:HGNC:8986]	-	94	167	161	132	869	597	1.2918	2.38966	2.46865	2.02812	14.4909	8.47868
ENSG00000197355	1328.97	976.904	651.9	547.116	404.283	334.734	1.20189	2.3004	0.000199434	0.0124777	UAP1L1	9	137077501	137084539	+	5283	protein_coding	UDP-N-acetylglucosamine pyrophosphorylase 1 like 1 [Source:HGNC Symbol;Acc:HGNC:28082]	-	1454	1027	638	534	363	353	11.2598	8.28109	5.51255	4.62337	3.411	2.82506
ENSG00000087076	175.49	98.927	156.333	22.5404	27.8432	72.0674	1.80901	3.50402	0.000200362	0.012483	HSD17B14	19	48813017	48836678	-	1281	protein_coding	hydroxysteroid 17-beta dehydrogenase 14 [Source:HGNC Symbol;Acc:HGNC:23238]	-	192	104	153	22	25	76	6.13193	3.45845	5.45199	0.785546	0.968827	2.5084
ENSG00000180044	61.2387	25.683	16.3486	113.726	236.11	82.4982	-2.06037	0.239755	0.000208006	0.0129051	C3orf80	3	160225496	160228213	+	2718	protein_coding	chromosome 3 open reading frame 80 [Source:HGNC Symbol;Acc:HGNC:40048]	-	67	27	16	111	212	87	1.00849	0.423167	0.26871	1.86798	3.87206	1.35333
ENSG00000092969	1127.89	885.587	559.939	1735.61	4484.98	1458.42	-1.57694	0.335193	0.000209034	0.0129148	TGFB2	1	218346235	218444619	+	5151	protein_coding	transforming growth factor beta 2 [Source:HGNC Symbol;Acc:HGNC:11768]	-	1234	931	548	1694	4027	1538	9.80096	7.69938	4.85626	15.0425	38.8102	12.624
ENSG00000113369	818.953	436.611	604.898	1063.5	1524.69	1339.88	-1.07791	0.473714	0.000213838	0.0131568	ARRDC3	5	91368724	91383359	-	4934	protein_coding	arrestin domain containing 3 [Source:HGNC Symbol;Acc:HGNC:29263]	-	896	459	592	1038	1369	1413	7.4294	3.96288	5.4769	9.62268	13.774	12.1081
ENSG00000213420	42.0445	41.8537	72.5469	110.653	207.153	123.273	-1.49655	0.354399	0.00021665	0.0132747	GPC2	7	100169606	100177372	-	3828	protein_coding	glypican 2 [Source:HGNC Symbol;Acc:HGNC:4450]	-	46	44	71	108	186	130	0.491622	0.489642	0.84664	1.29048	2.41211	1.43583
ENSG00000116954	844.545	761.928	387.257	325.811	292.91	232.322	1.22888	2.34385	0.000218342	0.0132994	RRAGC	1	38838198	38859823	-	5167	protein_coding	Ras related GTP binding C [Source:HGNC Symbol;Acc:HGNC:19902]	-	924	801	379	318	263	245	7.31608	6.60377	3.34821	2.81505	2.52681	2.00475
ENSG00000224259	13.7102	14.2683	15.3268	30.7369	54.5727	96.722	-2.07453	0.237413	0.000218846	0.0132994	LINC01133	1	159961218	159984750	+	3155	lincRNA	long intergenic non-protein coding RNA 1133 [Source:HGNC Symbol;Acc:HGNC:49447]	-	15	15	15	30	49	102	0.194508	0.20253	0.217022	0.434931	0.770996	1.36689
ENSG00000124102	1.82802	13.3171	29.6318	0	0	0	6.30156	78.8784	0.000221306	1	PI3	20	45174876	45176544	+	577	protein_coding	peptidase inhibitor 3 [Source:HGNC Symbol;Acc:HGNC:8947]	-	2	14	29	0	0	0	0.141808	1.03359	2.29422	0	0	0
ENSG00000168769	293.397	283.464	355.582	591.173	784.064	482.662	-0.994331	0.501969	0.000222942	0.0134135	TET2	4	105145875	105279816	+	16474	protein_coding	tet methylcytosine dioxygenase 2 [Source:HGNC Symbol;Acc:HGNC:25941]	-	321	298	348	577	704	509	0.79717	0.770575	0.964257	1.60205	2.12143	1.30633
ENSG00000168273	241.299	228.293	222.75	134.218	94.6668	115.687	1.00565	2.00785	0.000223159	0.0134135	SMIM4	3	52534013	52579237	+	2482	protein_coding	small integral membrane protein 4 [Source:HGNC Symbol;Acc:HGNC:37257]	-	264	240	218	131	85	122	4.35158	4.11915	4.00929	2.41417	1.70009	2.07822
ENSG00000168502	852.771	739.099	960.48	1402.63	1655	1378.76	-0.797556	0.575323	0.000223437	0.0134135	MTCL1	18	8705661	8832778	+	12665	protein_coding	microtubule crosslinking factor 1 [Source:HGNC Symbol;Acc:HGNC:29121]	-	933	777	940	1369	1486	1454	3.01385	2.61345	3.38794	4.9442	5.82464	4.85391
ENSG00000034152	3117.69	3355.91	3547.64	2269.41	1926.75	1724.88	0.759168	1.69251	0.000226473	0.0135409	MAP2K3	17	21284672	21315240	+	3783	protein_coding	mitogen-activated protein kinase kinase 3 [Source:HGNC Symbol;Acc:HGNC:6843]	-	3411	3528	3472	2215	1730	1819	36.8885	39.7274	41.8944	26.7815	22.7021	20.3296
ENSG00000249992	3895.51	4213.91	4318.07	2634.15	2419.02	1631	0.894843	1.85941	0.000231985	0.0137948	TMEM158	3	45224466	45226278	-	1813	protein_coding	transmembrane protein 158 (gene/pseudogene) [Source:HGNC Symbol;Acc:HGNC:30293]	-	4262	4430	4226	2571	2172	1720	96.1747	104.089	106.401	64.8638	59.4727	40.111
ENSG00000139793	1344.51	1482	1330.37	1987.65	2591.64	2492.01	-0.766429	0.587871	0.00023258	0.0137948	MBNL2	13	97221434	97394120	+	4908	protein_coding	muscleblind like splicing regulator 2 [Source:HGNC Symbol;Acc:HGNC:16746]	-	1471	1558	1302	1940	2327	2628	12.2618	13.5226	12.1093	18.0799	23.5368	22.6388
ENSG00000022267	121.563	256.83	153.268	408.801	706.103	317.665	-1.42944	0.371275	0.00023834	0.0140801	FHL1	X	136146702	136211359	+	5997	protein_coding	four and a half LIM domains 1 [Source:HGNC Symbol;Acc:HGNC:3702]	-	133	270	150	399	634	335	0.907325	1.91791	1.14175	3.04324	5.2482	2.3618
ENSG00000182054	931.376	939.807	1103.53	1379.06	2026.98	2352.62	-0.95315	0.516504	0.000239819	0.0141113	IDH2	15	90083045	90102504	-	2814	protein_coding	isocitrate dehydrogenase (NADP(+)) 2, mitochondrial [Source:HGNC Symbol;Acc:HGNC:5383]	-	1019	988	1080	1346	1820	2481	14.8148	14.9565	17.5191	21.8786	32.1072	37.2765
ENSG00000160094	268.719	196.903	256.469	355.523	560.205	605.935	-1.07549	0.474509	0.000241245	0.014139	ZNF362	1	33256545	33300719	+	3331	protein_coding	zinc finger protein 362 [Source:HGNC Symbol;Acc:HGNC:18079]	zf-C2H2	294	207	251	347	503	639	3.61092	2.64724	3.43963	4.76489	7.49633	8.11071
ENSG00000122870	1622.37	1131.95	1473.42	2047.08	3092.82	3046.74	-0.953358	0.516429	0.000243	0.0141859	BICC1	10	58513140	58831437	+	6569	protein_coding	BicC family RNA binding protein 1 [Source:HGNC Symbol;Acc:HGNC:19351]	-	1775	1190	1442	1998	2777	3213	11.0546	7.71694	10.0203	13.9121	20.9861	20.6797
ENSG00000225630	306.193	294.879	149.181	114.751	90.2119	103.36	1.28319	2.43376	0.00024898	0.0144681	MTND2P28	1	629640	630683	+	1044	unprocessed_pseudogene	MT-ND2 pseudogene 28 [Source:HGNC Symbol;Acc:HGNC:42129]	-	335	310	146	112	81	109	13.1277	12.6491	6.38359	4.90699	3.85159	4.41427
ENSG00000226742	278.773	391.903	203.336	133.193	142.557	85.343	1.27738	2.42398	0.000249787	0.0144681	HSBP1L1	18	79964561	79970822	+	2056	protein_coding	heat shock factor binding protein 1 like 1 [Source:HGNC Symbol;Acc:HGNC:37243]	-	305	412	199	130	128	90	6.06906	8.53634	4.41817	2.89213	3.0906	1.85077
ENSG00000165233	995.357	1028.27	784.732	534.822	575.797	476.024	0.824327	1.77071	0.000252625	0.0145756	CARD19	9	93096218	93113283	+	3081	protein_coding	caspase recruitment domain family member 19 [Source:HGNC Symbol;Acc:HGNC:28148]	-	1089	1081	768	522	517	502	14.4604	14.9462	11.3784	7.74956	8.33018	6.88882
ENSG00000133138	629.753	460.391	676.423	1004.07	1172.76	1044.98	-0.866963	0.5483	0.000260136	0.0149508	TBC1D8B	X	106802680	106876145	+	9503	protein_coding	TBC1 domain family member 8B [Source:HGNC Symbol;Acc:HGNC:24715]	-	689	484	662	980	1053	1102	2.96622	2.16961	3.17987	4.71697	5.50076	4.90291
ENSG00000161243	177.318	238.757	199.248	77.8668	92.4394	115.687	1.10385	2.14927	0.000261516	0.014972	FBXO27	19	38990714	39032785	-	2833	protein_coding	F-box protein 27 [Source:HGNC Symbol;Acc:HGNC:18753]	-	194	251	195	76	83	122	2.80156	3.7742	3.14196	1.22706	1.45441	1.82073
ENSG00000147416	3421.14	3204.66	2621.91	1745.85	1976.87	1758.06	0.754874	1.68748	0.000263338	0.0150184	ATP6V1B2	8	20197367	20226819	+	7816	protein_coding	ATPase H+ transporting V1 subunit B2 [Source:HGNC Symbol;Acc:HGNC:854]	-	3743	3369	2566	1704	1775	1854	19.5921	18.3618	14.986	9.97202	11.2738	10.029
ENSG00000161011	21431.7	18106.5	11468.5	7786.68	10042.5	5879.18	1.10535	2.15151	0.000269613	0.0153173	SQSTM1	5	179806398	179838078	+	7654	protein_coding	sequestosome 1 [Source:HGNC Symbol;Acc:HGNC:11280]	-	23448	19035	11224	7600	9017	6200	125.332	105.941	66.9379	45.4175	58.4829	34.2481
ENSG00000113555	132.531	179.781	154.29	44.0562	83.5296	24.6546	1.62187	3.07773	0.000272823	0.0154132	PCDH12	5	141943585	141969741	-	6820	protein_coding	protocadherin 12 [Source:HGNC Symbol;Acc:HGNC:8657]	-	145	189	151	43	75	26	0.869819	1.18052	1.01066	0.288391	0.545924	0.161184
ENSG00000136542	859.17	218.781	634.53	1208.98	2255.3	1650.91	-1.57857	0.334814	0.00027338	0.0154132	GALNT5	2	157257598	157314211	+	6818	protein_coding	polypeptide N-acetylgalactosaminyltransferase 5 [Source:HGNC Symbol;Acc:HGNC:4127]	-	940	230	621	1180	2025	1741	5.64048	1.43704	4.15764	7.91631	14.7443	10.7963
ENSG00000106483	28.3343	10.4634	4.08715	49.179	98.008	68.2744	-2.31894	0.200415	0.000281142	0.0157908	SFRP4	7	37905932	38025695	-	3606	protein_coding	secreted frizzled related protein 4 [Source:HGNC Symbol;Acc:HGNC:10778]	-	31	11	4	48	88	72	0.351707	0.129947	0.0506345	0.608855	1.21147	0.844189
ENSG00000071575	637.065	695.343	646.791	934.401	1383.25	1237.47	-0.844861	0.556764	0.000284795	0.0159356	TRIB2	2	12716889	12742734	+	4588	protein_coding	tribbles pseudokinase 2 [Source:HGNC Symbol;Acc:HGNC:30809]	-	697	731	633	912	1242	1305	6.21519	6.78722	6.29786	9.09221	13.4386	12.026
ENSG00000184408	27.4203	17.122	28.61	32.786	143.671	126.118	-2.04851	0.241734	0.0002886	0.0160502	KCND2	7	120273668	120750331	+	5555	protein_coding	potassium voltage-gated channel subfamily D member 2 [Source:HGNC Symbol;Acc:HGNC:6238]	-	30	18	28	32	129	133	0.220944	0.138034	0.230084	0.26349	1.15282	1.01228
ENSG00000143494	11.8821	8.56099	12.2614	21.5158	98.008	47.4128	-2.34988	0.196163	0.000289007	0.0160502	VASH2	1	212950520	212992037	+	9086	protein_coding	vasohibin 2 [Source:HGNC Symbol;Acc:HGNC:25723]	-	13	9	12	21	88	50	0.058535	0.0421956	0.0602866	0.105717	0.480801	0.232664
ENSG00000168646	44.7865	37.0976	19.414	65.572	134.761	121.377	-1.66307	0.315766	0.000297319	0.0164159	AXIN2	17	65528563	65561647	-	5226	protein_coding	axin 2 [Source:HGNC Symbol;Acc:HGNC:904]	-	49	39	19	64	121	128	0.383594	0.317902	0.165957	0.560155	1.1494	1.03556
ENSG00000128524	2432.18	2457.96	1682.88	1198.74	1321.99	1123.68	0.851116	1.8039	0.000297806	0.0164159	ATP6V1F	7	128862826	128865844	+	789	protein_coding	ATPase H+ transporting V1 subunit F [Source:HGNC Symbol;Acc:HGNC:16832]	-	2661	2584	1647	1170	1187	1185	137.979	139.513	95.286	67.8277	74.6843	63.5001
ENSG00000185745	29.2483	61.8294	36.7843	249.993	115.828	79.6534	-1.80058	0.287059	0.000301275	0.0164933	IFIT1	10	89392546	89406486	+	4613	protein_coding	interferon induced protein with tetratricopeptide repeats 1 [Source:HGNC Symbol;Acc:HGNC:5407]	-	32	65	36	244	104	84	0.283799	0.600244	0.356231	2.41938	1.11919	0.76989
ENSG00000004776	1175.42	966.441	998.286	1515.33	1918.95	2564.08	-0.93379	0.523481	0.000301435	0.0164933	HSPB6	19	35754569	35758079	-	1721	protein_coding	heat shock protein family B (small) member 6 [Source:HGNC Symbol;Acc:HGNC:26511]	-	1286	1016	977	1479	1723	2704	30.5707	25.1484	25.9135	39.3084	49.7004	66.4291
ENSG00000183963	5142.22	6502.55	6747.88	4134.11	2641.76	3098.9	0.897244	1.8625	0.000303187	0.0165282	SMTN	22	31064105	31104757	+	10242	protein_coding	smoothelin [Source:HGNC Symbol;Acc:HGNC:11126]	-	5626	6836	6604	4035	2372	3268	22.4729	28.4325	29.433	18.0201	11.497	13.4906
ENSG00000128165	66.7227	93.2197	61.3072	113.726	249.475	213.357	-1.38086	0.383991	0.000304459	0.0165367	ADM2	22	50481556	50486440	+	4276	protein_coding	adrenomedullin 2 [Source:HGNC Symbol;Acc:HGNC:28898]	-	73	98	60	111	224	225	0.698442	0.976306	0.64051	1.18736	2.60055	2.22473
ENSG00000170545	684.594	884.636	668.249	474.373	305.161	378.354	0.950014	1.93189	0.000307148	0.0166219	SMAGP	12	51244558	51270890	-	3558	protein_coding	small cell adhesion glycoprotein [Source:HGNC Symbol;Acc:HGNC:26918]	-	749	930	654	463	274	399	8.61234	11.1346	8.39043	5.95214	3.82296	4.74133
ENSG00000154493	33.8184	37.0976	43.9368	10.2456	11.1373	5.68953	2.09318	4.26687	0.00031365	0.016912	C10orf90	10	126424997	126670446	-	5255	protein_coding	chromosome 10 open reading frame 90 [Source:HGNC Symbol;Acc:HGNC:26563]	-	37	39	43	10	10	6	0.288054	0.316147	0.373515	0.0870413	0.0944676	0.0482738
ENSG00000115183	829.921	688.684	526.22	1342.18	1773.05	1052.56	-1.02676	0.490811	0.000315458	0.0169479	TANC1	2	158968671	159232659	+	14884	protein_coding	tetratricopeptide repeat, ankyrin repeat and coiled-coil containing 1 [Source:HGNC Symbol;Acc:HGNC:29364]	-	908	724	515	1310	1592	1110	2.49581	2.07213	1.57943	4.02578	5.30981	3.15309
ENSG00000100968	1059.34	616.391	1265.99	1279.68	3252.08	3198.46	-1.39392	0.380529	0.000327036	0.0175064	NFATC4	14	24365673	24379604	+	8437	protein_coding	nuclear factor of activated T cells 4 [Source:HGNC Symbol;Acc:HGNC:7778]	RHD	1159	648	1239	1249	2920	3373	5.62005	3.27178	6.70341	6.77131	17.1811	16.9029
ENSG00000166793	5.48406	4.75611	6.13072	7.17194	62.3687	56.8953	-2.95008	0.129401	0.00033098	0.0176539	YPEL4	11	57645087	57649944	-	4460	protein_coding	yippee like 4 [Source:HGNC Symbol;Acc:HGNC:18328]	-	6	5	6	7	56	60	0.0550378	0.0477565	0.0614086	0.0717895	0.623316	0.568786
ENSG00000159884	241.299	295.83	280.991	150.611	149.239	142.238	0.88798	1.85058	0.000348738	0.0185344	CCDC107	9	35658290	35661511	+	1459	protein_coding	coiled-coil domain containing 107 [Source:HGNC Symbol;Acc:HGNC:28465]	-	264	311	275	147	134	150	7.40276	9.08035	8.60379	4.60851	4.55937	4.34679
ENSG00000115896	26.5063	15.2195	13.2832	126.021	38.9805	59.7401	-2.0276	0.245263	0.000353026	0.0186953	PLCL1	2	197804702	198572581	+	8013	protein_coding	phospholipase C like 1 (inactive) [Source:HGNC Symbol;Acc:HGNC:9063]	-	29	16	13	123	35	63	0.148063	0.0850594	0.0740561	0.702115	0.216834	0.332413
ENSG00000095209	526.47	458.489	521.111	298.148	124.737	237.064	1.18916	2.2802	0.000355719	0.0187708	TMEM38B	9	105694544	105776612	+	4511	protein_coding	transmembrane protein 38B [Source:HGNC Symbol;Acc:HGNC:25535]	-	576	482	510	291	112	250	5.2239	4.55168	5.16072	2.95065	1.23254	2.34315
ENSG00000254726	103.283	69.4392	184.943	258.19	276.204	407.75	-1.39937	0.379095	0.000360926	0.018978	MEX3A	1	156072013	156081998	-	6124	protein_coding	mex-3 RNA binding family member A [Source:HGNC Symbol;Acc:HGNC:33482]	-	113	73	181	252	248	430	0.754898	0.507791	1.34914	1.88219	2.01035	2.9687
ENSG00000166348	154.468	110.342	194.14	209.011	662.668	411.543	-1.48335	0.357657	0.000367329	0.0192465	USP54	10	73497538	73625953	-	9498	protein_coding	ubiquitin specific peptidase 54 [Source:HGNC Symbol;Acc:HGNC:23513]	-	169	116	190	204	595	434	0.727947	0.520264	0.913133	0.982417	3.10986	1.93193
ENSG00000177374	1310.69	2205.88	1700.25	2929.22	3095.05	4052.84	-0.949943	0.517653	0.000372568	0.0194522	HIC1	17	2054154	2063241	+	8108	protein_coding	HIC ZBTB transcriptional repressor 1 [Source:HGNC Symbol;Acc:HGNC:4909]	ZBTB	1434	2319	1664	2859	2779	4274	7.2357	12.1839	9.36811	16.1287	17.0149	22.2871
ENSG00000099994	43.8725	75.1465	133.854	131.144	377.554	319.562	-1.71343	0.304934	0.000374492	0.0194841	SUSD2	22	24181259	24189110	+	5279	protein_coding	sushi domain containing 2 [Source:HGNC Symbol;Acc:HGNC:30667]	-	48	79	131	128	339	337	0.371993	0.63749	1.13275	1.10906	3.18789	2.69905
ENSG00000213694	1600.43	1454.42	1955.7	2450.75	4219.91	3025.88	-0.952486	0.516741	0.000375871	0.0194875	S1PR3	9	88990863	89005010	+	13578	protein_coding	sphingosine-1-phosphate receptor 3 [Source:HGNC Symbol;Acc:HGNC:3167]	-	1751	1529	1914	2392	3789	3191	5.27589	4.797	6.43456	8.05793	13.853	9.93628
ENSG00000210196	362.862	411.879	162.464	145.488	122.51	95.7738	1.36654	2.57851	0.000381533	0.0196494	MT-TP	MT	15956	16023	-	68	Mt_tRNA	mitochondrially encoded tRNA proline [Source:HGNC Symbol;Acc:HGNC:7494]	-	397	433	159	142	110	101	238.851	271.254	106.734	95.5163	80.3044	62.7979
ENSG00000135365	468.887	409.976	557.896	684.408	1182.78	973.858	-0.983641	0.505702	0.000381644	0.0196494	PHF21A	11	45929323	46121178	-	11190	protein_coding	PHD finger protein 21A [Source:HGNC Symbol;Acc:HGNC:24156]	-	513	431	546	668	1062	1027	1.87557	1.64076	2.22728	2.73051	4.7114	3.88037
ENSG00000105429	1835.33	1056.81	2143.71	3029.63	4904.86	3155.79	-1.13898	0.45408	0.000386911	0.0198187	MEGF8	19	42325609	42378769	+	11372	protein_coding	multiple EGF like domains 8 [Source:HGNC Symbol;Acc:HGNC:3233]	-	2008	1111	2098	2957	4404	3328	7.2239	4.16174	8.42134	11.8936	19.225	12.3731
ENSG00000187498	15864.5	14969.4	24316.5	32351.6	47241	30813.5	-1.00138	0.499521	0.000387605	0.0198187	COL4A1	13	110148963	110307233	-	14738	protein_coding	collagen type IV alpha 1 chain [Source:HGNC Symbol;Acc:HGNC:2202]	-	17357	15737	23798	31576	42417	32495	48.1816	45.4863	73.708	97.9979	142.875	93.2204
ENSG00000183486	10.9681	14.2683	4.08715	108.604	67.9374	13.2756	-2.68824	0.155153	0.00039045	0.019863	MX2	21	41361943	41409390	+	13047	protein_coding	MX dynamin like GTPase 2 [Source:HGNC Symbol;Acc:HGNC:7533]	-	12	15	4	106	61	14	0.0376284	0.0489754	0.0139946	0.371615	0.2321	0.0453681
ENSG00000113389	688.25	136.025	114.44	2237.64	2465.79	2147.8	-2.86731	0.137042	0.000391151	0.019863	NPR3	5	32689070	32791724	+	9866	protein_coding	natriuretic peptide receptor 3 [Source:HGNC Symbol;Acc:HGNC:7945]	-	753	143	112	2184	2214	2265	3.12247	0.617437	0.518191	10.1253	11.1402	9.70644
ENSG00000184232	5135.82	5086.18	3608.95	2875.95	2656.24	2217.02	0.835892	1.78496	0.000395981	0.0200396	OAF	11	120210767	120230332	+	3176	protein_coding	out at first homolog [Source:HGNC Symbol;Acc:HGNC:28752]	-	5619	5347	3532	2807	2385	2338	72.3808	71.7179	50.7636	40.4259	37.2789	31.1241
ENSG00000169946	425.929	275.854	348.429	819.65	537.93	714.036	-0.980153	0.506926	0.000403231	0.0203371	ZFPM2	8	104590733	105804532	+	7775	protein_coding	zinc finger protein, FOG family member 2 [Source:HGNC Symbol;Acc:HGNC:16700]	-	466	290	341	800	483	753	2.45206	1.5889	2.00201	4.70639	3.08391	4.09475
ENSG00000177628	3362.64	2426.57	2164.14	1560.41	1497.96	1350.32	0.851375	1.80422	0.000407324	0.0204739	GBA	1	155234452	155244699	-	3648	protein_coding	glucosylceramidase beta [Source:HGNC Symbol;Acc:HGNC:4177]	-	3679	2551	2118	1523	1345	1424	41.2591	29.7888	26.5023	19.096	18.303	16.504
ENSG00000115306	8029.58	7535.58	9926.66	13897.2	13914.9	13781	-0.706336	0.612875	0.000408814	0.0204794	SPTBN1	2	54456285	54671445	+	18504	protein_coding	spectrin beta, non-erythrocytic 1 [Source:HGNC Symbol;Acc:HGNC:11275]	-	8785	7922	9715	13564	12494	14533	19.4232	18.2376	23.9657	33.529	33.519	33.2065
ENSG00000214575	97.7991	92.2685	87.8737	17.4176	17.8196	49.3093	1.70877	3.26882	0.000425682	0.0212525	CPEB1	15	82543201	82648861	-	8215	protein_coding	cytoplasmic polyadenylation element binding protein 1 [Source:HGNC Symbol;Acc:HGNC:21744]	-	107	97	86	17	16	52	0.53287	0.502993	0.477863	0.0946541	0.0966869	0.267626
ENSG00000167106	2554.66	1712.2	1294.6	836.043	1073.63	784.207	1.04615	2.06501	0.000437631	0.0216394	FAM102A	9	127940579	127980513	-	6100	protein_coding	family with sequence similarity 102 member A [Source:HGNC Symbol;Acc:HGNC:31419]	-	2795	1800	1267	816	964	827	18.7455	12.5701	9.48111	6.11869	7.84517	5.73203
ENSG00000119778	142.586	118.903	160.421	285.853	258.385	251.288	-0.915544	0.530144	0.000439806	0.0216394	ATAD2B	2	23748664	23927114	-	10492	protein_coding	ATPase family, AAA domain containing 2B [Source:HGNC Symbol;Acc:HGNC:29230]	-	156	125	157	279	232	265	0.608291	0.507516	0.683052	1.21631	1.0977	1.06787
ENSG00000169330	32.9044	21.8781	50.0676	76.8422	114.714	104.308	-1.49941	0.353698	0.000441054	0.0216394	KIAA1024	15	79432516	79472290	+	6800	protein_coding	KIAA1024 [Source:HGNC Symbol;Acc:HGNC:29172]	-	36	23	49	75	103	110	0.21659	0.144084	0.328927	0.504487	0.751941	0.683938
ENSG00000181690	110.595	57.0733	111.375	196.716	246.134	200.082	-1.20408	0.434047	0.000441356	0.0216394	PLAG1	8	56160904	56211324	-	7833	protein_coding	PLAG1 zinc finger [Source:HGNC Symbol;Acc:HGNC:9045]	zf-C2H2	121	60	109	192	221	211	0.631978	0.326303	0.635201	1.12117	1.40062	1.1389
ENSG00000135047	5923.7	7161.75	6452.58	3522.45	4056.2	4388.52	0.707171	1.6326	0.000441624	0.0216394	CTSL	9	87725519	87731393	+	2366	protein_coding	cathepsin L [Source:HGNC Symbol;Acc:HGNC:2537]	-	6481	7529	6315	3438	3642	4628	112.066	135.556	121.835	66.4644	76.4153	82.7011
ENSG00000110987	265.977	285.366	311.645	424.169	1040.22	548.091	-1.2212	0.428925	0.000442186	0.0216394	BCL7A	12	122019422	122062044	+	6565	protein_coding	BCL tumor suppressor 7A [Source:HGNC Symbol;Acc:HGNC:1004]	-	291	300	305	414	934	578	1.81344	1.94663	2.12069	2.88445	7.06265	3.72242
ENSG00000054356	152.64	67.5367	94.0044	172.127	529.021	253.184	-1.6014	0.329557	0.000452468	0.0220697	PTPRN	2	219289623	219309648	-	8261	protein_coding	protein tyrosine phosphatase, receptor type N [Source:HGNC Symbol;Acc:HGNC:9676]	-	167	71	92	168	475	267	0.827045	0.36612	0.508356	0.930196	2.85441	1.36651
ENSG00000197182	393.938	306.293	259.534	199.79	85.757	106.205	1.2925	2.44952	0.000458319	0.0222818	MIRLET7BHG	22	46053869	46113928	+	5728	lincRNA	MIRLET7B host gene [Source:HGNC Symbol;Acc:HGNC:37189]	-	431	322	254	195	77	112	3.07836	2.3947	2.02415	1.55715	0.667334	0.8267
ENSG00000154102	401.25	595.465	398.497	279.706	70.1648	114.739	1.58583	3.00181	0.00046228	0.022401	C16orf74	16	85690084	85751129	-	2181	protein_coding	chromosome 16 open reading frame 74 [Source:HGNC Symbol;Acc:HGNC:23362]	-	439	626	390	273	63	121	8.23482	12.2269	8.16247	5.72539	1.43397	2.34565
ENSG00000159403	690.078	604.026	509.872	530.723	2925.76	2222.71	-1.65437	0.317676	0.000465205	0.0224692	C1R	12	7080199	7092607	-	5885	protein_coding	complement C1r [Source:HGNC Symbol;Acc:HGNC:1246]	-	755	635	499	518	2627	2344	5.24862	4.59648	3.8705	4.02607	22.16	16.8401
ENSG00000166920	217.534	313.903	660.074	20.4913	61.255	182.065	2.17283	4.50907	0.000468517	0.0225558	C15orf48	15	45430529	45448761	+	1405	protein_coding	chromosome 15 open reading frame 48 [Source:HGNC Symbol;Acc:HGNC:29898]	-	238	330	646	20	55	192	6.9302	10.0054	20.9879	0.651106	1.94331	5.77774
ENSG00000165997	605.989	535.538	760.21	1054.28	1222.87	1044.98	-0.804942	0.572385	0.00049321	0.0236677	ARL5B	10	18659405	18681639	+	7196	protein_coding	ADP ribosylation factor like GTPase 5B [Source:HGNC Symbol;Acc:HGNC:23052]	-	663	563	744	1029	1098	1102	3.76936	3.33284	4.71948	6.54067	7.57472	6.47475
ENSG00000106624	4731.83	5930.87	4290.48	8252.85	14973	7748.19	-1.05055	0.482783	0.00051606	0.0246572	AEBP1	7	44104361	44114562	+	4955	protein_coding	AE binding protein 1 [Source:HGNC Symbol;Acc:HGNC:303]	-	5177	6235	4199	8055	13444	8171	42.7444	53.6032	38.6825	74.3567	134.692	69.7211
ENSG00000174792	14.6242	12.3659	26.5665	1.02456	2.22746	0	4.09383	17.0752	0.000517156	0.0246572	ODAPH	4	75556048	75565885	+	2054	protein_coding	odontogenesis associated phosphoprotein [Source:HGNC Symbol;Acc:HGNC:26300]	-	16	13	26	1	2	0	0.318687	0.269613	0.577811	0.0222688	0.0483376	0
ENSG00000120318	969.765	995.929	982.959	1507.13	1673.93	1461.26	-0.654661	0.635225	0.00052693	0.0250403	ARAP3	5	141653401	141682221	-	6186	protein_coding	ArfGAP with RhoGAP domain, ankyrin repeat and PH domain 3 [Source:HGNC Symbol;Acc:HGNC:24097]	-	1061	1047	962	1471	1503	1541	7.01698	7.20999	7.09868	10.8768	12.0616	10.5324
ENSG00000124788	859.17	780.953	795.972	1236.65	1680.61	1249.8	-0.774147	0.584734	0.000528568	0.0250403	ATXN1	6	16299112	16761491	-	17812	protein_coding	ataxin 1 [Source:HGNC Symbol;Acc:HGNC:10548]	-	940	821	779	1207	1509	1318	2.15904	1.96349	1.99635	3.09951	4.20564	3.1285
ENSG00000162654	30.1623	4.75611	8.1743	177.249	62.3687	29.3959	-2.63649	0.160819	0.000538877	0.0254474	GBP4	1	89181148	89198932	-	6127	protein_coding	guanylate binding protein 4 [Source:HGNC Symbol;Acc:HGNC:20480]	-	33	5	8	173	56	31	0.220349	0.0347632	0.0596012	1.29151	0.453728	0.213918
ENSG00000092621	472.543	730.538	931.87	903.664	1775.28	3202.26	-1.4622	0.36294	0.000543465	0.0255173	PHGDH	1	119648411	119744226	+	9217	protein_coding	phosphoglycerate dehydrogenase [Source:HGNC Symbol;Acc:HGNC:8923]	-	517	768	912	882	1594	3377	2.29481	3.54952	4.51666	4.377	8.58527	15.4908
ENSG00000280106	58.4966	116.049	25.5447	13.3193	20.0471	12.3273	2.13618	4.39596	0.000544281	0.0255173	AC008555.8	19	34949038	34951205	-	2168	TEC	TEC	-	64	122	25	13	18	13	1.20772	2.39717	0.526373	0.274272	0.412163	0.253523
ENSG00000118707	96.8851	67.5367	80.7212	158.807	178.196	163.1	-1.02754	0.490545	0.000546281	0.0255173	TGIF2	20	36573488	36593950	+	3784	protein_coding	TGFB induced factor homeobox 2 [Source:HGNC Symbol;Acc:HGNC:15764]	Homeobox	106	71	79	155	160	172	1.14604	0.799291	0.95299	1.87361	2.09906	1.92181
ENSG00000165434	547.492	310.098	408.715	719.243	897.664	826.878	-0.948129	0.518304	0.000547241	0.0255173	PGM2L1	11	74330318	74398473	-	8820	protein_coding	phosphoglucomutase 2 like 1 [Source:HGNC Symbol;Acc:HGNC:20898]	-	599	326	400	702	806	872	2.77845	1.57451	2.07016	3.64055	4.53651	4.18004
ENSG00000272482	4.57005	6.65855	4.08715	35.8597	11.1373	51.2058	-2.68313	0.155704	0.000549592	0.0255465	AC254633.1	1	12618900	12619244	-	345	lincRNA	novel transcript	-	5	7	4	35	10	54	0.59292	0.864324	0.529241	4.64031	1.43892	6.61771
ENSG00000138722	0	0	0	36.8843	3.34118	1.89651	-6.31116	0.0125936	0.000552913	1	MMRN1	4	89879532	89954629	+	5510	protein_coding	multimerin 1 [Source:HGNC Symbol;Acc:HGNC:7178]	-	0	0	0	36	3	2	0	0	0	0.298847	0.0270287	0.0153466
ENSG00000187987	11.8821	4.75611	14.305	35.8597	43.4354	45.5162	-2.01576	0.247284	0.000552929	0.0256214	ZSCAN23	6	28431930	28443502	-	3283	protein_coding	zinc finger and SCAN domain containing 23 [Source:HGNC Symbol;Acc:HGNC:21193]	zf-C2H2	13	5	14	35	39	48	0.162001	0.0648779	0.194657	0.487635	0.589724	0.618163
ENSG00000152409	92.315	97.9758	125.68	148.562	353.052	260.77	-1.27091	0.414399	0.000555037	0.0256389	JMY	5	79236189	79327215	+	9042	protein_coding	junction mediating and regulatory protein, p53 cofactor [Source:HGNC Symbol;Acc:HGNC:28916]	-	101	103	123	145	317	275	0.456985	0.485255	0.620945	0.733502	1.7404	1.28588
ENSG00000137869	62.1527	39.0001	36.7843	9.22106	14.4785	14.2238	1.86487	3.64235	0.000558958	0.0257399	CYP19A1	15	51208057	51338610	-	8437	protein_coding	cytochrome P450 family 19 subfamily A member 1 [Source:HGNC Symbol;Acc:HGNC:2594]	-	68	41	36	9	13	15	0.329736	0.207011	0.194772	0.0487924	0.0764911	0.0751685
ENSG00000144642	299.795	234.952	271.795	463.102	454.401	465.593	-0.777969	0.583187	0.000568921	0.0261175	RBMS3	3	28574791	30010391	+	18339	protein_coding	RNA binding motif single stranded interacting protein 3 [Source:HGNC Symbol;Acc:HGNC:13427]	-	328	247	266	452	408	491	0.731717	0.573745	0.662092	1.12736	1.10443	1.13198
ENSG00000096654	63.0667	61.8294	47.0022	106.555	161.49	122.325	-1.18055	0.441182	0.000571702	0.0261642	ZNF184	6	27450743	27473118	-	3122	protein_coding	zinc finger protein 184 [Source:HGNC Symbol;Acc:HGNC:12975]	zf-C2H2	69	65	46	104	145	129	0.904193	0.886907	0.67257	1.5237	2.30563	1.74699
ENSG00000143801	358.292	251.122	208.445	167.004	69.0511	69.2226	1.422	2.67957	0.000581167	0.0265155	PSEN2	1	226870184	226896105	+	3752	protein_coding	presenilin 2 [Source:HGNC Symbol;Acc:HGNC:9509]	-	392	264	204	163	62	73	4.27433	2.99736	2.48187	1.98711	0.820322	0.822608
ENSG00000162066	702.874	545.05	326.972	306.344	171.514	197.237	1.22222	2.33306	0.000583193	0.0265263	AMDHD2	16	2520357	2531422	+	4366	protein_coding	amidohydrolase domain containing 2 [Source:HGNC Symbol;Acc:HGNC:24262]	-	769	573	320	299	154	208	7.20589	5.59073	3.34564	3.13246	1.75103	2.01425
ENSG00000173110	31.9904	39.0001	40.8715	13.3193	7.79609	6.63779	2.01178	4.0328	0.000588989	0.0267081	HSPA6	1	161524540	161526910	+	2371	protein_coding	heat shock protein family A (Hsp70) member 6 [Source:HGNC Symbol;Acc:HGNC:5239]	-	35	41	40	13	7	7	0.603923	0.736631	0.770089	0.25079	0.146562	0.124824
ENSG00000168487	2495.25	2141.2	2527.9	3577.77	5648.83	3755.09	-0.85749	0.551912	0.000595277	0.0269109	BMP1	8	22164736	22212326	+	7471	protein_coding	bone morphogenetic protein 1 [Source:HGNC Symbol;Acc:HGNC:1067]	-	2730	2251	2474	3492	5072	3960	14.9496	12.835	15.1159	21.3793	33.702	22.4104
ENSG00000053254	290.655	200.708	401.562	584.001	736.174	535.764	-1.05582	0.481024	0.000616451	0.0277834	FOXN3	14	89124871	89619149	-	11033	protein_coding	forkhead box N3 [Source:HGNC Symbol;Acc:HGNC:1928]	Fork	318	211	393	570	661	565	1.17918	0.814679	1.62597	2.36308	2.97415	2.16515
ENSG00000131873	2404.76	2198.27	2801.74	4008.09	4638.68	3617.59	-0.727932	0.603769	0.000635392	0.0285409	CHSY1	15	101175723	101251932	-	5555	protein_coding	chondroitin sulfate synthase 1 [Source:HGNC Symbol;Acc:HGNC:17198]	-	2631	2311	2742	3912	4165	3815	19.3768	17.722	22.5318	32.2116	37.2209	29.0364
ENSG00000116132	3204.52	3395.86	4616.43	6271.35	6223.51	6413.05	-0.753412	0.593199	0.000640607	0.0285409	PRRX1	1	170662728	170739419	+	8246	protein_coding	paired related homeobox 1 [Source:HGNC Symbol;Acc:HGNC:9142]	Homeobox	3506	3570	4518	6121	5588	6763	17.3946	18.4426	25.0101	33.9529	33.641	34.676
ENSG00000137463	26.5063	17.122	14.305	45.0808	60.1413	77.7569	-1.65608	0.3173	0.000642032	0.0285409	MGARP	4	139266163	139280338	-	1339	protein_coding	mitochondria localized glutamic acid rich protein [Source:HGNC Symbol;Acc:HGNC:29969]	-	29	18	14	44	54	82	0.886059	0.57265	0.477265	1.50304	2.00202	2.5892
ENSG00000197646	533.782	531.733	685.619	359.622	305.161	180.168	1.05202	2.07343	0.000642416	0.0285409	PDCD1LG2	9	5510570	5571254	+	2365	protein_coding	programmed cell death 1 ligand 2 [Source:HGNC Symbol;Acc:HGNC:18731]	-	584	559	671	351	274	190	10.1025	10.0688	12.951	6.7885	5.75142	3.39669
ENSG00000182117	2200.02	2964.96	1770.76	1367.79	1174.98	1277.3	0.860457	1.81561	0.000642884	0.0285409	NOP10	15	34341713	34343177	-	554	protein_coding	NOP10 ribonucleoprotein [Source:HGNC Symbol;Acc:HGNC:14378]	-	2407	3117	1733	1335	1055	1347	177.751	239.676	142.791	110.222	94.5362	102.799
ENSG00000101441	38.3884	40.9025	14.305	66.5966	113.6	111.894	-1.63775	0.321357	0.00066068	0.0292435	CST4	20	23685640	23689040	-	751	protein_coding	cystatin S [Source:HGNC Symbol;Acc:HGNC:2476]	-	42	43	14	65	102	118	2.28799	2.43908	0.850943	3.95887	6.74242	6.64316
ENSG00000139200	15.5382	14.2683	23.5011	30.7369	75.7335	84.3947	-1.84367	0.278613	0.000672279	0.0296683	PIANP	12	6693792	6700800	-	3266	protein_coding	PILR alpha associated neural protein [Source:HGNC Symbol;Acc:HGNC:25338]	-	17	15	23	30	68	89	0.21295	0.195647	0.321458	0.420149	1.03359	1.15214
ENSG00000110799	7.31208	11.4147	10.2179	158.807	62.3687	4.74128	-2.96483	0.128085	0.000678669	0.0298614	VWF	12	5948874	6124770	-	10391	protein_coding	von Willebrand factor [Source:HGNC Symbol;Acc:HGNC:12726]	-	8	12	10	155	56	5	0.0314976	0.0491951	0.0439294	0.682295	0.267538	0.0203444
ENSG00000188064	1488.92	1660.83	712.186	767.397	358.62	225.685	1.51479	2.85758	0.000690436	0.0301471	WNT7B	22	45920362	45977129	-	5051	protein_coding	Wnt family member 7B [Source:HGNC Symbol;Acc:HGNC:12787]	-	1629	1746	697	749	322	238	13.1944	14.7253	6.29895	6.7827	3.16471	1.9922
ENSG00000253873	205.652	219.732	258.512	362.695	396.487	440.939	-0.812241	0.569496	0.000690939	0.0301471	PCDHGA11	5	141421047	141512979	+	5814	protein_coding	protocadherin gamma subfamily A, 11 [Source:HGNC Symbol;Acc:HGNC:8698]	-	225	231	253	354	356	465	1.58326	1.69252	1.98636	2.78501	3.0397	3.38151
ENSG00000114115	60.3247	97.9758	30.6536	85.0387	459.969	190.599	-1.95903	0.2572	0.00069126	0.0301471	RBP1	3	139517434	139539829	-	3905	protein_coding	retinol binding protein 1 [Source:HGNC Symbol;Acc:HGNC:9919]	-	66	103	30	83	413	201	0.691461	1.12361	0.350681	0.972199	5.2503	2.17625
ENSG00000006327	12543.9	12841.5	9997.16	8226.21	6602.18	5571.95	0.794477	1.73445	0.00071163	0.0309444	TNFRSF12A	16	3018445	3022383	+	1848	protein_coding	TNF receptor superfamily member 12A [Source:HGNC Symbol;Acc:HGNC:18152]	-	13724	13500	9784	8029	5928	5876	303.825	311.193	241.672	198.727	159.243	134.435
ENSG00000141510	813.469	768.587	506.806	1187.47	1245.15	1328.51	-0.848104	0.555514	0.000716116	0.0310188	TP53	17	7661779	7687550	-	5688	protein_coding	tumor protein p53 [Source:HGNC Symbol;Acc:HGNC:11998]	P53	890	808	496	1159	1118	1401	6.40141	6.05131	3.98047	9.32013	9.75748	10.4139
ENSG00000168389	331.786	375.732	500.676	257.165	132.534	175.427	1.09513	2.13632	0.000717523	0.0310188	MFSD2A	1	39955112	39969968	+	4007	protein_coding	major facilitator superfamily domain containing 2A [Source:HGNC Symbol;Acc:HGNC:25897]	-	363	395	490	251	119	185	3.70623	4.19929	5.58199	2.86518	1.47429	1.95202
ENSG00000096968	267.805	221.635	283.035	543.018	385.35	469.386	-0.856131	0.552432	0.000723362	0.0311803	JAK2	9	4984390	5128183	+	6170	protein_coding	Janus kinase 2 [Source:HGNC Symbol;Acc:HGNC:6192]	-	293	233	277	530	346	495	1.9428	1.60868	2.04931	3.92906	2.78385	3.39198
ENSG00000173083	101.455	180.732	144.072	77.8668	42.3216	52.154	1.30488	2.47063	0.000734786	0.0314923	HPSE	4	83292461	83335153	-	4721	protein_coding	heparanase [Source:HGNC Symbol;Acc:HGNC:5164]	-	111	190	141	76	38	55	0.961909	1.71442	1.36332	0.736339	0.399581	0.492563
ENSG00000187193	150.812	152.195	179.835	58.4001	40.0942	97.6703	1.2944	2.45275	0.000734848	0.0314923	MT1X	16	56682424	56684196	+	1773	protein_coding	metallothionein 1X [Source:HGNC Symbol;Acc:HGNC:7405]	-	165	160	176	57	36	103	3.80733	3.84423	4.53123	1.4705	1.00797	2.45619
ENSG00000143995	536.524	282.513	495.567	650.597	980.08	1265.92	-1.13988	0.453797	0.000742795	0.0317411	MEIS1	2	66433452	66573869	+	10934	protein_coding	Meis homeobox 1 [Source:HGNC Symbol;Acc:HGNC:7000]	Homeobox	587	297	485	635	880	1335	2.19636	1.15711	2.02477	2.6564	3.99539	5.1622
ENSG00000141668	15.5382	39.0001	210.488	12.2948	4.45491	19.9134	2.84483	7.18423	0.000747284	0.0318412	CBLN2	18	72536680	72638521	-	5593	protein_coding	cerebellin 2 precursor [Source:HGNC Symbol;Acc:HGNC:1544]	-	17	41	206	12	4	21	0.124351	0.312275	1.68126	0.0981374	0.0355035	0.158748
ENSG00000091136	16901.9	12984.2	12430	25560.8	41366.1	19530.3	-1.03076	0.489454	0.000752327	0.0319642	LAMB1	7	107923799	108003255	-	8140	protein_coding	laminin subunit beta 1 [Source:HGNC Symbol;Acc:HGNC:6486]	-	18492	13650	12165	24948	37142	20596	92.9404	71.4342	68.2182	140.188	226.515	106.977
ENSG00000224596	61.2387	95.1221	216.619	4.09825	27.8432	43.6197	2.29997	4.92449	0.000759646	0.032183	ZMIZ1-AS1	10	78943328	79067895	-	4427	antisense	ZMIZ1 antisense RNA 1 [Source:HGNC Symbol;Acc:HGNC:27433]	-	67	100	212	4	25	46	0.619171	0.962251	2.18594	0.0413284	0.280341	0.43932
ENSG00000255690	3.65604	1.90244	5.10893	9.22106	28.9569	41.7232	-2.91257	0.13281	0.000764572	0.0322993	TRIL	7	28953358	28958292	-	4935	protein_coding	TLR4 interactor with leucine rich repeats [Source:HGNC Symbol;Acc:HGNC:22200]	-	4	2	5	9	26	44	0.0331603	0.017264	0.0462483	0.0834168	0.261542	0.376963
ENSG00000074416	1150.74	3328.32	4885.16	1021.49	1068.06	1388.25	1.42884	2.6923	0.000776743	0.0327203	MGLL	3	127689062	128052190	-	11849	protein_coding	monoglyceride lipase [Source:HGNC Symbol;Acc:HGNC:17038]	-	1259	3499	4781	997	959	1464	4.34699	12.5794	18.4183	3.84868	4.01784	5.22387
ENSG00000172986	295.225	298.684	265.665	329.909	903.233	756.708	-1.21069	0.432062	0.000783464	0.0328758	GXYLT2	3	72888073	72998138	+	3667	protein_coding	glucoside xylosyltransferase 2 [Source:HGNC Symbol;Acc:HGNC:33383]	-	323	314	260	322	811	798	3.6036	3.64768	3.2365	4.01646	10.9791	9.20078
ENSG00000263731	50.2706	90.366	17.3704	15.3684	3.34118	9.48255	2.4812	5.58363	0.000784868	0.0328758	AC145207.5	17	81878425	81881106	-	2682	lincRNA	novel transcript	-	55	95	17	15	3	10	0.838975	1.50891	0.289336	0.255818	0.0555287	0.157643
ENSG00000128805	2595.79	2935.47	4129.04	2046.05	1709.57	1180.58	0.96872	1.9571	0.000788017	0.0329147	ARHGAP22	10	48446034	48656265	-	6783	protein_coding	Rho GTPase activating protein 22 [Source:HGNC Symbol;Acc:HGNC:30320]	-	2840	3086	4041	1997	1535	1245	17.1294	19.3808	27.1944	13.4665	11.2342	7.76033
ENSG00000182752	23754.2	7564.11	11921.2	38092.2	36656.1	28744.5	-1.25909	0.417806	0.000801964	0.0334031	PAPPA	9	116153804	116402322	+	11573	protein_coding	pappalysin 1 [Source:HGNC Symbol;Acc:HGNC:8602]	-	25989	7952	11667	37179	32913	30313	91.8732	29.2704	46.0178	146.943	141.181	110.743
ENSG00000181444	83.1749	65.6343	36.7843	198.765	171.514	108.101	-1.36259	0.388882	0.000805771	0.0334302	ZNF467	7	149764182	149773479	-	2734	protein_coding	zinc finger protein 467 [Source:HGNC Symbol;Acc:HGNC:23154]	zf-C2H2	91	69	36	194	154	114	1.36172	1.0751	0.601058	3.24565	2.79626	1.76295
ENSG00000074527	285.171	136.025	508.85	601.418	806.339	1130.32	-1.44904	0.366265	0.000807122	0.0334302	NTN4	12	95657807	95791152	-	4166	protein_coding	netrin 4 [Source:HGNC Symbol;Acc:HGNC:13658]	-	312	143	498	587	724	1192	3.06394	1.46223	5.45661	6.44491	8.6273	12.0973
ENSG00000189143	57.5826	30.4391	36.7843	12.2948	8.90982	12.3273	1.89325	3.71471	0.000810239	0.0334658	CLDN4	7	73799542	73832693	+	4702	protein_coding	claudin 4 [Source:HGNC Symbol;Acc:HGNC:2046]	-	63	32	36	12	8	13	0.548154	0.289911	0.349488	0.116734	0.0844623	0.116894
ENSG00000204866	3.65604	2.85366	6.13072	8.1965	55.6864	29.3959	-2.8875	0.135138	0.000816566	0.0336335	IGFL2	19	46143106	46161299	+	2426	protein_coding	IGF like family member 2 [Source:HGNC Symbol;Acc:HGNC:32929]	-	4	3	6	8	50	31	0.067455	0.0526779	0.112895	0.150833	1.02314	0.540261
ENSG00000150764	263.235	243.513	350.473	401.629	603.64	691.278	-0.985517	0.505045	0.000819753	0.0336712	DIXDC1	11	111927144	112022584	+	8509	protein_coding	DIX domain containing 1 [Source:HGNC Symbol;Acc:HGNC:23695]	-	288	256	343	392	542	729	1.38471	1.28162	1.84004	2.1072	3.1621	3.62228
ENSG00000113805	301.623	195.952	105.244	502.036	788.519	327.148	-1.42271	0.37301	0.000837942	0.0343001	CNTN3	3	74262568	74521140	-	5109	protein_coding	contactin 3 [Source:HGNC Symbol;Acc:HGNC:2173]	-	330	206	103	490	708	345	2.64255	1.71763	0.920267	4.3869	6.87943	2.85507
ENSG00000104894	3.65604	7.60977	16.3486	30.7369	59.0276	36.9819	-2.20801	0.216433	0.000839691	0.0343001	CD37	19	49335171	49343335	+	4161	protein_coding	CD37 molecule [Source:HGNC Symbol;Acc:HGNC:1666]	-	4	8	16	30	53	39	0.0393285	0.0819011	0.175523	0.329778	0.632315	0.396278
ENSG00000131435	2706.38	4297.62	2916.18	1790.94	1982.44	1848.15	0.819448	1.76473	0.000843709	0.0343552	PDLIM4	5	132257671	132273454	+	3192	protein_coding	PDZ and LIM domain 4 [Source:HGNC Symbol;Acc:HGNC:16501]	-	2961	4518	2854	1748	1780	1949	37.9508	60.295	40.8135	25.0482	27.683	25.8156
ENSG00000165953	15.5382	10.4634	84.8083	6.14738	0	3.79302	3.461	11.0119	0.000845674	0.0343552	SERPINA12	14	94487274	94517844	-	2276	protein_coding	serpin family A member 12 [Source:HGNC Symbol;Acc:HGNC:18359]	-	17	11	83	6	0	4	0.305578	0.205882	1.66463	0.12058	0	0.0743054
ENSG00000033327	270.547	240.659	401.562	429.292	730.605	745.328	-1.06221	0.478898	0.000866577	0.0350051	GAB2	11	78215297	78418348	-	6771	protein_coding	GRB2 associated binding protein 2 [Source:HGNC Symbol;Acc:HGNC:14458]	-	296	253	393	419	656	786	1.78848	1.59172	2.64943	2.83047	4.80957	4.90798
ENSG00000171408	938.688	681.075	332.081	1862.65	1444.5	1222.3	-1.21407	0.43105	0.000867699	0.0350051	PDE7B	6	135851696	136195574	+	5946	protein_coding	phosphodiesterase 7B [Source:HGNC Symbol;Acc:HGNC:8792]	-	1027	716	325	1818	1297	1289	7.06628	5.12963	2.495	13.9851	10.8286	9.1656
ENSG00000276045	998.099	1083.44	1004.42	741.783	505.632	541.454	0.786548	1.72494	0.000868752	0.0350051	ORAI1	12	121626550	121642677	+	2262	protein_coding	ORAI calcium release-activated calcium modulator 1 [Source:HGNC Symbol;Acc:HGNC:25896]	-	1092	1139	983	724	454	571	19.7504	21.4501	19.8369	14.6401	9.96365	10.6727
ENSG00000090006	1513.6	2150.71	1305.84	1930.28	6495.26	3975.09	-1.31896	0.400823	0.000878485	0.0353013	LTBP4	19	40592883	40629818	+	8108	protein_coding	latent transforming growth factor beta binding protein 4 [Source:HGNC Symbol;Acc:HGNC:6717]	-	1656	2261	1278	1884	5832	4192	8.35587	11.8791	7.19498	10.6283	35.7075	21.8595
ENSG00000140961	449.693	518.416	155.312	192.618	102.463	98.6185	1.51315	2.85432	0.000883904	0.035423	OSGIN1	16	83948282	83966332	+	3460	protein_coding	oxidative stress induced growth inhibitor 1 [Source:HGNC Symbol;Acc:HGNC:30093]	-	492	545	152	188	92	104	5.81747	6.70993	2.0053	2.48531	1.31998	1.27084
ENSG00000135338	147.156	88.4636	98.0916	200.814	232.769	243.702	-1.02002	0.49311	0.000907042	0.0362523	LCA5	6	79484991	79537458	-	5964	protein_coding	LCA5, lebercilin [Source:HGNC Symbol;Acc:HGNC:31923]	-	161	93	96	196	209	257	1.10442	0.664267	0.734761	1.5032	1.73966	1.82192
ENSG00000138356	465.231	562.172	1082.07	306.344	189.334	380.25	1.26682	2.40631	0.000912704	0.0363806	AOX1	2	200585868	200677064	+	5556	protein_coding	aldehyde oxidase 1 [Source:HGNC Symbol;Acc:HGNC:553]	-	509	591	1059	299	170	401	3.74801	4.5313	8.70054	2.46154	1.51895	3.05151
ENSG00000125845	8805.57	7313.94	5044.56	4020.38	4041.72	2160.12	1.05002	2.07056	0.000917528	0.0364748	BMP2	20	6767664	6780280	+	3601	protein_coding	bone morphogenetic protein 2 [Source:HGNC Symbol;Acc:HGNC:1069]	-	9634	7689	4937	3924	3629	2278	109.453	90.9587	62.5825	49.843	50.0287	26.7463
ENSG00000175040	1629.68	1581.88	1395.76	1091.16	483.358	372.664	1.24264	2.36631	0.000929608	0.0367155	CHST2	3	143119331	143124014	+	4582	protein_coding	carbohydrate sulfotransferase 2 [Source:HGNC Symbol;Acc:HGNC:1970]	-	1783	1663	1366	1065	434	393	15.9199	15.4609	13.6084	10.6315	4.70208	3.62635
ENSG00000011028	19536.1	12052	12813.2	27663.2	39791.3	21461.9	-1.00183	0.499368	0.000930796	0.0367155	MRC2	17	62627401	62693597	+	6860	protein_coding	mannose receptor C type 2 [Source:HGNC Symbol;Acc:HGNC:16875]	-	21374	12670	12540	27000	35728	22633	127.47	78.6774	83.4422	180.027	258.547	139.492
ENSG00000072071	125.219	44.7074	100.135	311.467	237.224	162.152	-1.39557	0.380094	0.000931011	0.0367155	ADGRL1	19	14147743	14206187	-	8487	protein_coding	adhesion G protein-coupled receptor L1 [Source:HGNC Symbol;Acc:HGNC:20973]	-	137	47	98	304	213	171	0.660407	0.235907	0.52709	1.63839	1.24589	0.851873
ENSG00000100558	1438.65	2105.05	1521.44	1136.24	606.982	834.464	0.97432	1.96472	0.000942407	0.0368882	PLEK2	14	67386983	67412200	-	1603	protein_coding	pleckstrin 2 [Source:HGNC Symbol;Acc:HGNC:19238]	-	1574	2213	1489	1109	545	880	40.1713	58.8092	42.4008	31.6443	16.8779	23.2104
ENSG00000258875	67.6367	62.7806	79.6994	19.4667	36.753	13.2756	1.60528	3.04254	0.000944689	0.0368882	AL135818.1	14	91242759	91252211	+	1916	processed_transcript	novel transcript, antisense to GPR68	-	74	66	78	19	33	14	1.58009	1.46739	1.85828	0.453582	0.855015	0.308934
ENSG00000105699	194.684	324.367	178.813	99.3826	113.6	115.687	1.08653	2.12362	0.000945547	0.0368882	LSR	19	35248330	35267964	+	2916	protein_coding	lipolysis stimulated lipoprotein receptor [Source:HGNC Symbol;Acc:HGNC:29572]	-	213	341	175	97	102	122	2.98839	4.98155	2.73945	1.52154	1.73647	1.76891
ENSG00000112541	830.835	654.44	569.135	1634.18	1144.91	1044.03	-0.895729	0.537475	0.000945835	0.0368882	PDE10A	6	165327287	165988078	-	22022	protein_coding	phosphodiesterase 10A [Source:HGNC Symbol;Acc:HGNC:8772]	-	909	688	557	1595	1028	1101	1.6887	1.33085	1.15455	3.31285	2.31735	2.1138
ENSG00000150630	2571.11	2351.42	2646.43	1785.81	1581.49	1393.93	0.668831	1.58978	0.000947829	0.0368882	VEGFC	4	176683538	176792727	-	2420	protein_coding	vascular endothelial growth factor C [Source:HGNC Symbol;Acc:HGNC:12682]	-	2813	2472	2590	1743	1420	1470	47.5554	43.5142	48.8536	32.9443	29.1292	25.6824
ENSG00000205189	204.738	149.342	138.963	283.804	384.236	284.477	-0.948369	0.518218	0.000951699	0.0369419	ZBTB10	8	80485619	80526265	+	10216	protein_coding	zinc finger and BTB domain containing 10 [Source:HGNC Symbol;Acc:HGNC:30953]	-	224	157	136	277	345	300	0.897041	0.654661	0.607674	1.24021	1.67646	1.24158
ENSG00000164823	2083.03	1990.91	1352.85	1090.13	1081.43	923.6	0.810356	1.75364	0.000954542	0.0369555	OSGIN2	8	89901849	89927888	+	4691	protein_coding	oxidative stress induced growth inhibitor family member 2 [Source:HGNC Symbol;Acc:HGNC:1355]	-	2279	2093	1324	1064	971	974	19.8758	19.0065	12.8835	10.3747	10.2756	8.77862
ENSG00000182378	677.282	1275.59	1096.38	612.688	508.973	375.509	1.02637	2.0369	0.000962128	0.0370915	PLCXD1	X	276322	303356	+	6191	protein_coding	phosphatidylinositol specific phospholipase C X domain containing 1 [Source:HGNC Symbol;Acc:HGNC:23148]	-	741	1341	1073	598	457	396	4.89669	9.22711	7.91137	4.41813	3.66447	2.70438
ENSG00000177283	4393.65	4272.89	4390.62	3246.84	2169.54	2286.24	0.761391	1.69512	0.000963058	0.0370915	FZD8	10	35638249	35642278	-	4030	protein_coding	frizzled class receptor 8 [Source:HGNC Symbol;Acc:HGNC:4046]	-	4807	4492	4297	3169	1948	2411	48.7994	47.4824	48.6713	35.9679	23.996	25.2944
ENSG00000137547	1133.37	1755	1501.01	961.04	757.335	751.966	0.829226	1.77673	0.000969224	0.0372323	MRPL15	8	54135210	54147901	+	1191	protein_coding	mitochondrial ribosomal protein L15 [Source:HGNC Symbol;Acc:HGNC:14054]	-	1240	1845	1469	938	680	793	42.5946	65.9906	56.3018	36.0238	28.3434	28.151
ENSG00000269958	223.932	400.464	251.36	150.611	116.941	153.617	1.05516	2.07795	0.000972331	0.0372551	AL049840.4	14	103696353	103697163	+	811	sense_intronic	novel transcript, sense intronic to KLC1	-	245	421	246	147	105	162	12.3592	22.1136	13.8461	8.29076	6.42723	8.44553
ENSG00000204682	85.0029	103.683	48.024	178.274	208.267	153.617	-1.18761	0.439029	0.000983948	0.0376031	CASC10	10	21492658	21497262	-	3801	protein_coding	cancer susceptibility 10 [Source:HGNC Symbol;Acc:HGNC:31448]	-	93	109	47	174	187	162	1.00099	1.22159	0.564433	2.09387	2.4423	1.80198
ENSG00000110047	4232.78	4602.01	4978.15	3339.05	2631.74	2262.54	0.746494	1.67771	0.000988267	0.0376487	EHD1	11	64851642	64888296	-	7101	protein_coding	EH domain containing 1 [Source:HGNC Symbol;Acc:HGNC:3242]	-	4631	4838	4872	3259	2363	2386	26.6809	29.0231	31.3185	20.9924	16.5196	14.2064
ENSG00000160862	12.7961	21.8781	41.8933	6.14738	1.11373	0	3.40314	10.5791	0.00099022	0.0376487	AZGP1	7	99966720	99976157	-	2699	protein_coding	alpha-2-glycoprotein 1, zinc-binding [Source:HGNC Symbol;Acc:HGNC:910]	-	14	23	41	6	1	0	0.212212	0.363013	0.693415	0.101683	0.018393	0
ENSG00000116774	362.862	435.659	360.691	303.271	1735.19	1465.05	-1.59558	0.330889	0.00100937	0.0381849	OLFML3	1	113979391	114035572	+	2821	protein_coding	olfactomedin like 3 [Source:HGNC Symbol;Acc:HGNC:24956]	-	397	458	353	296	1558	1545	5.75748	6.91608	5.71195	4.7994	27.417	23.1557
ENSG00000151623	57.5826	46.6098	62.329	25.6141	12.251	17.0686	1.59628	3.02362	0.00101139	0.0381849	NR3C2	4	148078762	148444698	-	6607	protein_coding	nuclear receptor subfamily 3 group C member 2 [Source:HGNC Symbol;Acc:HGNC:7979]	ESR-like	63	49	61	25	11	18	0.390105	0.315929	0.421442	0.173075	0.0826502	0.115186
ENSG00000178031	1700.97	927.441	1044.27	3927.15	1898.91	2239.78	-1.13491	0.455365	0.00101205	0.0381849	ADAMTSL1	9	17906563	18910950	+	13652	protein_coding	ADAMTS like 1 [Source:HGNC Symbol;Acc:HGNC:14632]	-	1861	975	1022	3833	1705	2362	5.57693	3.04233	3.41717	12.8422	6.19988	7.31504
ENSG00000179715	88.659	88.4636	79.6994	135.242	181.538	189.651	-0.979208	0.507258	0.00101832	0.0382069	PCED1B	12	47079603	47236662	+	2618	protein_coding	PC-esterase domain containing 1B [Source:HGNC Symbol;Acc:HGNC:28255]	-	97	93	78	132	163	200	1.51582	1.51325	1.36	2.30623	3.09082	3.22993
ENSG00000114395	463.403	571.684	378.061	273.558	231.655	277.839	0.851461	1.80433	0.00101911	0.0382069	CYB561D2	3	50350695	50358460	+	2086	protein_coding	cytochrome b561 family member D2 [Source:HGNC Symbol;Acc:HGNC:30253]	-	507	601	370	267	208	293	9.94349	12.2732	8.09655	5.85457	4.94999	5.93863
ENSG00000163545	143.5	320.562	303.471	306.344	859.798	899.894	-1.42898	0.371394	0.00102036	0.0382069	NUAK2	1	205302059	205321791	-	3441	protein_coding	NUAK family kinase 2 [Source:HGNC Symbol;Acc:HGNC:29558]	-	157	337	297	299	772	949	1.86664	4.17199	3.93989	3.97452	11.1375	11.6604
ENSG00000162733	3091.18	2998.25	3654.93	4393.32	6593.27	5546.34	-0.762705	0.58939	0.00102965	0.0384576	DDR2	1	162631373	162787400	+	10730	protein_coding	discoidin domain receptor tyrosine kinase 2 [Source:HGNC Symbol;Acc:HGNC:2731]	-	3382	3152	3577	4288	5920	5849	12.8949	12.5137	15.2171	18.279	27.3891	23.047
ENSG00000187531	860.084	825.66	586.506	506.134	380.895	342.32	0.886622	1.84884	0.00104288	0.0388487	SIRT7	17	81911939	81921323	-	6152	protein_coding	sirtuin 7 [Source:HGNC Symbol;Acc:HGNC:14935]	-	941	868	574	494	342	361	6.25775	6.01037	4.259	3.6729	2.75972	2.48098
ENSG00000154277	8679.44	6727.04	5461.45	4747.82	1823.17	2831.49	1.15014	2.21935	0.00104536	0.0388487	UCHL1	4	41256413	41268455	+	2282	protein_coding	ubiquitin C-terminal hydrolase L1 [Source:HGNC Symbol;Acc:HGNC:12513]	-	9496	7072	5345	4634	1637	2986	170.243	132.015	106.916	92.8835	35.6114	55.3232
ENSG00000053524	53.9266	45.6586	20.4357	70.6948	222.746	101.463	-1.71393	0.304829	0.00106606	0.0395189	MCF2L2	3	183178043	183428778	-	20568	protein_coding	MCF.2 cell line derived transforming sequence-like 2 [Source:HGNC Symbol;Acc:HGNC:30319]	-	59	48	20	69	200	107	0.117356	0.0994138	0.0443865	0.153446	0.482718	0.21995
ENSG00000168685	267.805	712.465	588.549	169.053	188.22	292.063	1.27164	2.41436	0.00108227	0.0398778	IL7R	5	35852695	35879603	+	6060	protein_coding	interleukin 7 receptor [Source:HGNC Symbol;Acc:HGNC:6024]	-	293	749	576	165	169	308	1.97806	5.2651	4.33873	1.2454	1.38443	2.14887
ENSG00000185900	36.5604	38.0489	83.7865	143.439	144.785	113.791	-1.34691	0.393134	0.00108398	0.0398778	POMK	8	43093506	43123434	+	1877	protein_coding	protein-O-mannose kinase [Source:HGNC Symbol;Acc:HGNC:26267]	-	40	40	82	140	130	120	0.871848	0.907807	1.99417	3.41163	3.43823	2.70302
ENSG00000081052	28.3343	79.9026	49.0458	59.4246	200.471	303.442	-1.84161	0.279011	0.00108465	0.0398778	COL4A4	2	227002711	227164453	-	10076	protein_coding	collagen type IV alpha 4 chain [Source:HGNC Symbol;Acc:HGNC:2206]	-	31	84	48	58	180	320	0.125869	0.355131	0.217453	0.263292	0.886829	1.34275
ENSG00000169851	95.0571	57.0733	134.876	96.3089	407.624	419.129	-1.68608	0.310769	0.00109033	0.0398778	PCDH7	4	30720415	31146805	+	12249	protein_coding	protocadherin 7 [Source:HGNC Symbol;Acc:HGNC:8659]	-	104	60	132	94	366	442	0.347358	0.208664	0.49191	0.351015	1.48332	1.52565
ENSG00000101084	1013.64	1156.69	757.144	591.173	594.731	458.955	0.832243	1.78045	0.00109567	0.0398778	RAB5IF	20	36605734	36612557	+	1549	protein_coding	RAB5 interacting factor [Source:HGNC Symbol;Acc:HGNC:15870]	-	1109	1216	741	577	534	484	29.2904	33.441	21.8363	17.0381	17.1138	13.2107
ENSG00000119537	2649.72	2463.66	2104.88	1637.25	1530.26	1310.49	0.68899	1.61215	0.00109585	0.0398778	KDSR	18	63327726	63367510	-	9313	protein_coding	3-ketodihydrosphingosine reductase [Source:HGNC Symbol;Acc:HGNC:4021]	-	2899	2590	2060	1598	1374	1382	12.7351	11.847	10.0969	7.84847	7.32407	6.2741
ENSG00000114767	962.453	1239.44	842.974	688.506	515.656	490.248	0.845737	1.79718	0.00109621	0.0398778	RRP9	3	51933430	51941941	-	1578	protein_coding	ribosomal RNA processing 9, U3 small nucleolar RNA binding protein [Source:HGNC Symbol;Acc:HGNC:16829]	-	1053	1303	825	672	463	517	27.3002	35.1751	23.8649	19.4787	14.5656	13.8521
ENSG00000130707	320.818	296.781	510.893	105.53	227.2	167.841	1.17328	2.25524	0.00109726	0.0398778	ASS1	9	130444929	130501274	+	3050	protein_coding	argininosuccinate synthase 1 [Source:HGNC Symbol;Acc:HGNC:758]	-	351	312	500	103	204	177	4.70817	4.35765	7.48312	1.54467	3.32036	2.45361
ENSG00000175416	2375.51	2826.08	1983.29	1580.9	1290.81	1437.55	0.737504	1.66729	0.00110204	0.0399537	CLTB	5	176392455	176416569	-	2039	protein_coding	clathrin light chain B [Source:HGNC Symbol;Acc:HGNC:2091]	-	2599	2971	1941	1543	1159	1516	52.1476	62.0702	43.4531	34.6136	28.2177	31.4351
ENSG00000257219	409.477	452.781	400.541	259.214	109.145	44.568	1.61333	3.05957	0.00110918	0.0401083	LINC02407	12	76259839	76305131	+	1201	lincRNA	long intergenic non-protein coding RNA 2407 [Source:HGNC Symbol;Acc:HGNC:53336]	-	448	476	392	253	98	47	15.2609	16.8835	14.8989	9.63553	4.05078	1.65458
ENSG00000185862	34.7324	78.9514	44.9586	22.5404	10.0235	9.48255	1.91567	3.77289	0.00111171	0.0401083	EVI2B	17	31303766	31314112	-	2072	protein_coding	ecotropic viral integration site 2B [Source:HGNC Symbol;Acc:HGNC:3500]	-	38	83	44	22	9	10	0.750307	1.70642	0.969339	0.485658	0.215629	0.204053
ENSG00000064692	0	0	1.02179	7.17194	16.7059	11.3791	-5.09065	0.0293469	0.00111599	1	SNCAIP	5	122311354	122464219	+	7325	protein_coding	synuclein alpha interacting protein [Source:HGNC Symbol;Acc:HGNC:11139]	-	0	0	1	7	15	12	0	0	0.00623168	0.0437108	0.101657	0.0692638
ENSG00000180611	223.932	391.903	347.408	467.201	885.413	658.089	-1.06178	0.479042	0.00112116	0.0403508	MB21D2	3	192796815	192918161	-	3368	protein_coding	Mab-21 domain containing 2 [Source:HGNC Symbol;Acc:HGNC:30438]	-	245	412	340	456	795	694	2.97604	5.21102	4.60807	6.19285	11.7179	8.71205
ENSG00000177932	140.758	93.2197	137.941	226.428	243.906	235.167	-0.923727	0.527145	0.00112432	0.0403667	ZNF354C	5	179060415	179083537	+	5411	protein_coding	zinc finger protein 354C [Source:HGNC Symbol;Acc:HGNC:16736]	zf-C2H2	154	98	135	221	219	248	1.16436	0.771518	1.13886	1.86815	2.00919	1.93779
ENSG00000270607	244.955	203.561	116.484	105.53	22.2746	46.4645	1.69584	3.23966	0.00113825	0.0406151	AC009549.1	11	19710934	19712619	-	1686	lincRNA	novel transcript	-	268	214	114	103	20	49	6.50313	5.40697	3.08645	2.79433	0.588881	1.22877
ENSG00000264301	30.1623	17.122	13.2832	2.04913	4.45491	0.948255	3.05344	8.30186	0.00113887	0.0406151	LINC01444	18	14969001	14970468	-	1336	lincRNA	long intergenic non-protein coding RNA 1444 [Source:HGNC Symbol;Acc:HGNC:50769]	-	33	18	13	2	4	1	1.01054	0.573936	0.44417	0.0684733	0.148631	0.0316465
ENSG00000074590	551.148	382.391	538.482	789.938	957.806	806.017	-0.794675	0.576473	0.00113946	0.0406151	NUAK1	12	106063340	106140033	-	7008	protein_coding	NUAK family kinase 1 [Source:HGNC Symbol;Acc:HGNC:14311]	-	603	402	527	771	860	850	3.52021	2.4436	3.43265	5.0322	6.092	5.12811
ENSG00000196405	551.148	454.684	647.813	682.359	1221.76	1523.85	-1.05195	0.482315	0.00114455	0.0406987	EVL	14	99971449	100144236	+	10621	protein_coding	Enah/Vasp-like [Source:HGNC Symbol;Acc:HGNC:20234]	-	603	478	634	666	1097	1607	2.32272	1.91717	2.72481	2.86818	5.12739	6.3971
ENSG00000184060	21.0222	27.5854	17.3704	5.12281	1.11373	3.79302	2.70324	6.51265	0.00116883	0.0414088	ADAP2	17	30906344	30959322	+	3750	protein_coding	ArfGAP with dual PH domains 2 [Source:HGNC Symbol;Acc:HGNC:16487]	-	23	29	17	5	1	4	0.250924	0.329431	0.206933	0.0609869	0.0132381	0.0450984
ENSG00000162004	154.468	156.952	104.222	74.7931	32.2981	61.6366	1.29816	2.45916	0.0011701	0.0414088	CCDC78	16	722582	726954	-	4147	protein_coding	coiled-coil domain containing 78 [Source:HGNC Symbol;Acc:HGNC:14153]	-	169	165	102	73	29	65	1.66724	1.69491	1.12274	0.805169	0.347152	0.662693
ENSG00000107186	748.574	577.391	793.928	1176.2	1173.87	1121.79	-0.711796	0.610559	0.00117419	0.0414545	MPDZ	9	13105704	13279590	-	11273	protein_coding	multiple PDZ domain crumbs cell polarity complex component [Source:HGNC Symbol;Acc:HGNC:7208]	-	819	607	777	1148	1054	1183	2.97228	2.29375	3.14626	4.65801	4.64148	4.43688
ENSG00000132846	28.3343	19.9757	29.6318	42.0071	83.5296	103.36	-1.55566	0.340172	0.00118974	0.0419038	ZBED3	5	77072072	77087323	-	6514	protein_coding	zinc finger BED-type containing 3 [Source:HGNC Symbol;Acc:HGNC:20711]	zf-BED	31	21	29	41	75	109	0.194697	0.137331	0.203218	0.287895	0.571569	0.707476
ENSG00000138166	1541.94	1532.42	1706.38	1187.47	693.852	631.538	0.927906	1.90251	0.00119278	0.0419114	DUSP5	10	110497838	110511544	+	2615	protein_coding	dual specificity phosphatase 5 [Source:HGNC Symbol;Acc:HGNC:3071]	-	1687	1611	1670	1159	623	666	26.393	26.2435	29.1513	20.2726	11.8269	10.768
ENSG00000278962	42.0445	7.60977	9.19608	71.7194	106.918	66.3779	-2.0505	0.241401	0.0012158	0.042619	AC092645.1	2	112188364	112190635	+	2272	TEC	TEC	-	46	8	9	70	96	70	0.828313	0.149996	0.18082	1.40925	2.09758	1.30263
ENSG00000136810	6696.95	7346.28	4893.34	4073.66	3076.12	3853.71	0.783191	1.72093	0.00122601	0.0428757	TXN	9	110243811	110256640	-	1142	protein_coding	thioredoxin [Source:HGNC Symbol;Acc:HGNC:12435]	-	7327	7723	4789	3976	2762	4064	262.485	288.083	191.422	159.25	120.064	150.46
ENSG00000128045	10.9681	3.80489	1.02179	2.04913	34.5256	146.031	-3.52334	0.0869701	0.00123081	0.0429421	RASL11B	4	52862290	52866835	+	2472	protein_coding	RAS like family 11 member B [Source:HGNC Symbol;Acc:HGNC:23804]	-	12	4	1	2	31	154	0.198599	0.0689301	0.0184656	0.0370066	0.622542	2.63394
ENSG00000151388	1318.92	2525.49	2913.11	3052.17	10457.9	4507.06	-1.41481	0.375059	0.00123801	0.0430922	ADAMTS12	5	33523535	33892192	-	9778	protein_coding	ADAM metallopeptidase with thrombospondin type 1 motif 12 [Source:HGNC Symbol;Acc:HGNC:14605]	-	1443	2655	2851	2979	9390	4753	6.03756	11.5668	13.3094	13.9354	47.6728	20.5518
ENSG00000114698	790.619	538.391	642.704	810.429	1628.27	1545.66	-1.01476	0.494909	0.00124463	0.0432212	PLSCR4	3	146192339	146251179	-	4227	protein_coding	phospholipid scramblase 4 [Source:HGNC Symbol;Acc:HGNC:16497]	-	865	566	629	791	1462	1630	8.37199	5.70403	6.79252	8.55938	17.17	16.3038
ENSG00000260257	60.3247	106.537	21.4575	10.2456	4.45491	22.7581	2.31953	4.9917	0.00125051	0.0433236	AL035071.1	20	32856621	32858751	+	2131	lincRNA	novel transcript	-	66	112	21	10	4	24	1.26708	2.23889	0.44983	0.214642	0.093182	0.476168
ENSG00000176845	2391.96	3269.35	2637.23	1621.88	1477.92	1904.1	0.729635	1.65822	0.00125377	0.0433355	METRNL	17	83079691	83095119	+	2626	protein_coding	meteorin like, glial cell differentiation regulator [Source:HGNC Symbol;Acc:HGNC:27584]	-	2617	3437	2581	1583	1327	2008	40.7713	55.7548	44.8648	27.573	25.086	32.3297
ENSG00000163359	54834.2	65814.1	96674.3	100356	254849	134101	-1.1709	0.444144	0.00126457	0.043607	COL6A3	2	237324003	237414375	-	19633	protein_coding	collagen type VI alpha 3 chain [Source:HGNC Symbol;Acc:HGNC:2213]	-	59993	69189	94613	97950	228825	141419	125.014	150.123	219.977	228.2	578.592	304.547
ENSG00000117868	1958.72	1904.35	2096.71	2748.9	3247.63	3098.9	-0.609896	0.655244	0.00127562	0.0438862	ESYT2	7	158730995	158830253	-	7098	protein_coding	extended synaptotagmin 2 [Source:HGNC Symbol;Acc:HGNC:22211]	-	2143	2002	2052	2683	2916	3268	12.3518	12.0151	13.1964	17.2895	20.3942	19.4661
ENSG00000007944	50.2706	58.0245	53.1329	81.965	136.988	144.135	-1.1697	0.444512	0.00128247	0.0440197	MYLIP	6	16129125	16148248	+	3033	protein_coding	myosin regulatory light chain interacting protein [Source:HGNC Symbol;Acc:HGNC:21155]	-	55	61	52	80	123	152	0.741883	0.856752	0.782607	1.20647	2.01321	2.11887
ENSG00000224877	1488.01	1917.66	1388.61	960.015	862.025	1062.05	0.733025	1.66212	0.00130629	0.0446771	NDUFAF8	17	81239239	81241281	+	1376	protein_coding	NADH:ubiquinone oxidoreductase complex assembly factor 8 [Source:HGNC Symbol;Acc:HGNC:33551]	-	1628	2016	1359	937	774	1120	48.404	62.4122	45.0831	31.1472	27.924	34.4138
ENSG00000105088	12.7961	23.7805	65.3944	48.1544	174.855	194.392	-2.03755	0.243577	0.00131023	0.0446771	OLFM2	19	9853718	9936552	-	2500	protein_coding	olfactomedin 2 [Source:HGNC Symbol;Acc:HGNC:17189]	-	14	25	64	47	157	205	0.229104	0.425988	1.16856	0.859916	3.11756	3.46694
ENSG00000172137	115.165	22.8293	23.5011	15.3684	3.34118	8.5343	2.56399	5.91343	0.00131066	0.0446771	CALB2	16	71358713	71390438	+	1703	protein_coding	calbindin 2 [Source:HGNC Symbol;Acc:HGNC:1435]	-	126	24	23	15	3	9	3.02692	0.600336	0.61649	0.402879	0.0874504	0.22344
ENSG00000027869	117.907	836.124	252.381	79.9159	154.808	101.463	1.84412	3.59033	0.00131792	0.0448212	SH2D2A	1	156806243	156816862	-	2512	protein_coding	SH2 domain containing 2A [Source:HGNC Symbol;Acc:HGNC:10821]	-	129	879	247	78	139	107	2.10095	14.9062	4.48838	1.42028	2.74695	1.80093
ENSG00000158042	1669.9	1809.22	1962.85	1157.76	792.974	1222.3	0.777848	1.71457	0.00132744	0.0449536	MRPL17	11	6680782	6683401	-	2276	protein_coding	mitochondrial ribosomal protein L17 [Source:HGNC Symbol;Acc:HGNC:14053]	-	1827	1902	1921	1130	712	1289	32.8406	35.5988	38.5272	22.7093	15.5297	23.9449
ENSG00000183760	45.7005	131.269	373.974	20.4913	47.8903	61.6366	2.08147	4.23237	0.00132787	0.0449536	ACP7	19	39083913	39111493	+	3107	protein_coding	acid phosphatase 7, tartrate resistant (putative) [Source:HGNC Symbol;Acc:HGNC:33781]	-	50	138	366	20	43	65	0.658376	1.89206	5.37715	0.294433	0.687041	0.884514
ENSG00000164532	119.735	66.5855	111.375	265.362	278.432	142.238	-1.20345	0.434235	0.00135284	0.0456947	TBX20	7	35202430	35254147	-	1875	protein_coding	T-box 20 [Source:HGNC Symbol;Acc:HGNC:11598]	T-box	131	70	109	259	250	150	2.85835	1.59036	2.65361	6.31825	6.61903	3.38238
ENSG00000178381	362.862	537.44	395.432	271.509	228.314	219.995	0.848145	1.80018	0.00136265	0.0459213	ZFAND2A	7	1152071	1160759	-	2281	protein_coding	zinc finger AN1-type containing 2A [Source:HGNC Symbol;Acc:HGNC:28073]	-	397	565	387	265	205	232	7.1205	10.5517	7.74459	5.31396	4.46153	4.30027
ENSG00000172927	852.771	1370.71	528.264	523.552	365.303	186.806	1.35563	2.55909	0.00137413	0.0462032	MYEOV	11	69294138	69367726	+	3760	protein_coding	myeloma overexpressed [Source:HGNC Symbol;Acc:HGNC:7563]	-	933	1441	517	511	328	197	10.1517	16.3258	6.27647	6.21629	4.33053	2.21519
ENSG00000240184	842.717	344.342	992.155	2110.6	1617.13	1300.06	-1.2062	0.433407	0.00139172	0.0465105	PCDHGC3	5	141475947	141512979	+	5432	protein_coding	protocadherin gamma subfamily C, 3 [Source:HGNC Symbol;Acc:HGNC:8716]	-	922	362	971	2060	1452	1371	6.9441	2.83888	8.15966	17.3462	13.2697	10.6711
ENSG00000119280	499.05	309.147	599.789	682.359	980.08	1254.54	-1.05121	0.482565	0.00139353	0.0465105	C1orf198	1	230837119	230869589	-	5161	protein_coding	chromosome 1 open reading frame 198 [Source:HGNC Symbol;Acc:HGNC:25900]	-	546	325	587	666	880	1323	4.32817	2.68255	5.19179	5.90253	8.46456	10.8382
ENSG00000101236	1161.71	940.758	1108.64	1542.99	1845.45	1685.05	-0.659821	0.632957	0.00139696	0.0465105	RNF24	20	3927309	4015582	-	7668	protein_coding	ring finger protein 24 [Source:HGNC Symbol;Acc:HGNC:13779]	-	1271	989	1085	1506	1657	1777	6.78123	5.49429	6.45892	8.9834	10.7274	9.79802
ENSG00000105855	112.423	46.6098	88.8955	108.604	557.978	181.117	-1.77252	0.292696	0.00139775	0.0465105	ITGB8	7	20330702	20415754	+	15156	protein_coding	integrin subunit beta 8 [Source:HGNC Symbol;Acc:HGNC:6163]	-	123	49	87	106	501	191	0.332021	0.137724	0.262028	0.319904	1.641	0.532821
ENSG00000182492	3650.56	2284.83	7061.57	8280.52	10764.2	10553.1	-1.18737	0.439102	0.00139896	0.0465105	BGN	X	153494939	153509554	+	2453	protein_coding	biglycan [Source:HGNC Symbol;Acc:HGNC:1044]	-	3994	2402	6911	8082	9665	11129	66.6125	41.7132	128.604	150.702	195.596	191.819
ENSG00000140678	72.2068	38.0489	15.3268	8.1965	11.1373	7.58604	2.22907	4.68832	0.00140209	0.0465105	ITGAX	16	31355134	31382997	+	7074	protein_coding	integrin subunit alpha X [Source:HGNC Symbol;Acc:HGNC:6152]	-	79	40	15	8	10	8	0.456885	0.240875	0.0967918	0.0517277	0.0701763	0.0478143
ENSG00000257605	150.812	204.513	133.854	84.0141	76.8472	84.3947	0.99588	1.9943	0.00141648	0.0468322	AC073611.1	12	53298655	53300314	-	647	antisense	novel transcript, antisense to PFDN5 and C12orf10	-	165	215	131	82	69	89	10.4334	14.1557	9.24229	5.79706	5.2942	5.81592
ENSG00000205710	27.4203	14.2683	23.5011	36.8843	99.1218	71.1191	-1.66596	0.315135	0.00141811	0.0468322	C17orf107	17	4899418	4902932	+	3408	protein_coding	chromosome 17 open reading frame 107 [Source:HGNC Symbol;Acc:HGNC:37238]	-	30	15	23	36	89	75	0.360136	0.187495	0.308064	0.483171	1.29642	0.930453
ENSG00000188501	17.3662	14.2683	17.3704	17.4176	95.7806	86.2912	-2.02507	0.245693	0.00142354	0.0469072	LCTL	15	66547179	66565979	-	3518	protein_coding	lactase like [Source:HGNC Symbol;Acc:HGNC:15583]	-	19	15	17	17	86	91	0.220954	0.181632	0.22058	0.22103	1.21355	1.09365
ENSG00000173193	407.649	423.294	456.739	682.359	1033.54	616.366	-0.856551	0.552271	0.00143381	0.047064	PARP14	3	122680618	122730840	+	10495	protein_coding	poly(ADP-ribose) polymerase family member 14 [Source:HGNC Symbol;Acc:HGNC:29232]	-	446	445	447	666	928	650	1.73859	1.80624	1.94419	2.90262	4.38956	2.61857
ENSG00000119681	14903.8	10950.5	14005.6	20286.3	31148.7	19625.1	-0.834084	0.560939	0.00143465	0.047064	LTBP2	14	74498170	74612378	-	9091	protein_coding	latent transforming growth factor beta binding protein 2 [Source:HGNC Symbol;Acc:HGNC:6715]	-	16306	11512	13707	19800	27968	20696	73.3805	53.9432	68.8245	99.6212	152.723	96.2515
ENSG00000139910	53.9266	28.5366	15.3268	85.0387	151.467	73.0156	-1.65625	0.317263	0.00145804	0.047726	NOVA1	14	26443093	26597754	-	10046	protein_coding	NOVA alternative splicing regulator 1 [Source:HGNC Symbol;Acc:HGNC:7886]	-	59	30	15	83	136	77	0.240272	0.127211	0.068157	0.377905	0.672049	0.324064
ENSG00000144057	0.91401	0.951221	2.04357	17.4176	10.0235	16.1203	-3.49611	0.0886272	0.00147182	1	ST6GAL2	2	106801600	106887108	-	7708	protein_coding	ST6 beta-galactoside alpha-2,6-sialyltransferase 2 [Source:HGNC Symbol;Acc:HGNC:10861]	-	1	1	2	17	9	17	0.00530766	0.00552657	0.0118441	0.10088	0.0579637	0.0932481
ENSG00000162825	91.401	174.074	124.658	65.572	36.753	59.7401	1.26442	2.4023	0.00147906	0.0482189	NBPF20	1	145289900	145405778	-	18995	protein_coding	NBPF member 20 [Source:HGNC Symbol;Acc:HGNC:32000]	-	100	183	122	64	33	63	0.21538	0.410402	0.293179	0.154113	0.0862442	0.140228
ENSG00000134871	19884.3	17702.2	28621.3	34312.6	53467.8	35343.4	-0.895039	0.537733	0.0014796	0.0482189	COL4A2	13	110305812	110513209	+	19293	protein_coding	collagen type IV alpha 2 chain [Source:HGNC Symbol;Acc:HGNC:2203]	-	21755	18610	28011	33490	48008	37272	46.1322	41.0908	66.2737	79.3987	123.529	81.68
ENSG00000136826	151.726	118.903	196.183	198.765	339.687	630.59	-1.32547	0.399019	0.00148591	0.0483181	KLF4	9	107484852	107490482	-	3659	protein_coding	Kruppel like factor 4 [Source:HGNC Symbol;Acc:HGNC:6348]	zf-C2H2	166	125	192	194	305	665	1.85605	1.45528	2.39525	2.42514	4.13802	7.68408
ENSG00000078098	3390.06	1696.03	2359.31	4094.15	4999.52	4839.89	-0.904081	0.534373	0.00150112	0.0486688	FAP	2	162170684	162245151	-	7003	protein_coding	fibroblast activation protein alpha [Source:HGNC Symbol;Acc:HGNC:3590]	-	3709	1783	2309	3996	4489	5104	21.6679	10.8459	15.0505	26.0999	31.8215	30.8148
ENSG00000233276	14913.9	20269.6	11145.7	9072.5	8487.72	8654.72	0.821539	1.76729	0.00150326	0.0486688	GPX1	3	49357171	49358600	-	1430	polymorphic_pseudogene	glutathione peroxidase 1 [Source:HGNC Symbol;Acc:HGNC:4553]	-	16317	21309	10908	8855	7621	9127	466.82	634.782	348.194	283.237	264.564	269.851
ENSG00000149596	22.8503	34.244	72.5469	10.2456	2.22746	13.2756	2.31607	4.97974	0.00150869	0.0486811	JPH2	20	44111695	44187578	-	5943	protein_coding	junctophilin 2 [Source:HGNC Symbol;Acc:HGNC:14202]	-	25	36	71	10	2	14	0.172099	0.258044	0.545337	0.0769648	0.0167063	0.099599
ENSG00000150907	147.156	156	61.3072	270.485	380.895	220.943	-1.25694	0.418431	0.0015102	0.0486811	FOXO1	13	40469953	40666597	-	6232	protein_coding	forkhead box O1 [Source:HGNC Symbol;Acc:HGNC:3819]	Fork	161	164	60	264	342	233	1.05692	1.12102	0.439477	1.93765	2.72429	1.58074
ENSG00000050405	2491.59	2178.3	2981.57	3972.23	3827.88	4398.01	-0.672967	0.627215	0.00152089	0.0489193	LIMA1	12	50175788	50283546	-	6317	protein_coding	LIM domain and actin binding 1 [Source:HGNC Symbol;Acc:HGNC:24636]	-	2726	2290	2918	3877	3437	4638	17.6547	15.4427	21.0856	28.0726	27.01	31.0422
ENSG00000105894	51.1846	48.5123	62.329	88.1124	111.373	178.272	-1.22381	0.428149	0.00152711	0.049013	PTN	7	137227341	137343865	-	1713	protein_coding	pleiotrophin [Source:HGNC Symbol;Acc:HGNC:9630]	-	56	51	61	86	100	188	1.33744	1.26827	1.62549	2.29636	2.898	4.64016
ENSG00000272711	72.2068	125.561	80.7212	48.1544	23.3883	35.0854	1.38239	2.60701	0.00153786	0.0492514	AC019069.1	2	74832655	74833987	-	1333	lincRNA	novel transcript	-	79	132	79	47	21	37	2.42461	4.21834	2.70526	1.61275	0.782068	1.17356
ENSG00000197208	230.331	273.001	319.819	127.046	183.765	104.308	0.989487	1.98548	0.00154774	0.0494179	SLC22A4	5	132294443	132344206	+	2688	protein_coding	solute carrier family 22 member 4 [Source:HGNC Symbol;Acc:HGNC:10968]	-	252	287	313	124	165	110	3.83545	4.54831	5.3153	2.11004	3.04726	1.7302
ENSG00000163430	30455.7	28969.4	39471.6	45407.6	64283.2	55950.8	-0.744073	0.597051	0.00154972	0.0494179	FSTL1	3	120392293	120451253	-	8727	protein_coding	follistatin like 1 [Source:HGNC Symbol;Acc:HGNC:3972]	-	33321	30455	38630	44319	57719	59004	156.206	148.659	202.056	232.286	328.329	285.857
ENSG00000168137	1658.01	1437.3	1985.33	2325.76	3552.79	2881.75	-0.785976	0.57996	0.0015885	0.0505458	SETD5	3	9397615	9479240	+	10808	protein_coding	SET domain containing 5 [Source:HGNC Symbol;Acc:HGNC:25566]	-	1814	1511	1943	2270	3190	3039	6.86652	5.95548	8.20616	9.6068	14.6521	11.8883
ENSG00000275393	7.31208	60.8782	2.04357	2.04913	1.11373	0	4.49396	22.533	0.00159695	0.0507056	AC018695.6	16	85697335	85697868	-	534	sense_intronic	novel transcript, sense intronic to C16orf74	-	8	64	2	2	1	0	0.612906	5.10548	0.170963	0.171312	0.0929639	0
ENSG00000178445	113.337	138.878	119.549	75.8176	33.4118	50.2575	1.21866	2.3273	0.00161119	0.0509817	GLDC	9	6532464	6645783	-	8939	protein_coding	glycine decarboxylase [Source:HGNC Symbol;Acc:HGNC:4313]	-	124	146	117	74	30	53	0.567516	0.695763	0.597461	0.378652	0.166605	0.25068
ENSG00000166272	1414.89	1164.3	1249.65	1554.26	3099.5	2506.24	-0.902945	0.534794	0.00161453	0.0509817	WBP1L	10	102743901	102834516	+	7880	protein_coding	WW domain binding protein 1 like [Source:HGNC Symbol;Acc:HGNC:23510]	-	1548	1224	1223	1517	2783	2643	8.03692	6.61687	7.08456	8.80557	17.5324	14.1809
ENSG00000104312	2887.36	3769.69	2984.64	2113.67	2123.88	1832.98	0.667554	1.58838	0.00161596	0.0509817	RIPK2	8	89757747	89791063	+	3117	protein_coding	receptor interacting serine/threonine kinase 2 [Source:HGNC Symbol;Acc:HGNC:10020]	-	3159	3963	2921	2063	1907	1933	41.4627	54.1608	42.7767	30.2733	30.3717	26.2197
ENSG00000214900	74.0348	68.4879	73.5687	33.8106	33.4118	25.6029	1.22171	2.33223	0.00162712	0.0512126	LINC01588	14	49927571	50092643	-	14763	lincRNA	long intergenic non-protein coding RNA 1588 [Source:HGNC Symbol;Acc:HGNC:27503]	-	81	72	72	33	30	27	0.224469	0.207757	0.222623	0.102244	0.100879	0.0773254
ENSG00000168386	487.167	534.586	358.647	619.86	1249.6	865.757	-0.986032	0.504865	0.00163025	0.0512126	FILIP1L	3	99830141	100114513	-	5903	protein_coding	filamin A interacting protein 1 like [Source:HGNC Symbol;Acc:HGNC:24589]	-	533	562	351	605	1122	913	3.69402	4.05566	2.71423	4.68792	9.43573	6.53929
ENSG00000131876	980.733	1587.59	1055.51	789.938	522.338	644.813	0.888602	1.85138	0.00163364	0.0512126	SNRPA1	15	101281510	101295282	-	3669	protein_coding	small nuclear ribonucleoprotein polypeptide A' [Source:HGNC Symbol;Acc:HGNC:11152]	-	1073	1669	1033	771	469	680	11.9646	19.3779	12.8518	9.6118	6.34571	7.83599
ENSG00000153885	575.826	770.489	625.334	1045.05	1328.68	963.427	-0.758952	0.590926	0.00163902	0.0512731	KCTD15	19	33795933	33815763	+	6388	protein_coding	potassium channel tetramerization domain containing 15 [Source:HGNC Symbol;Acc:HGNC:23297]	-	630	810	612	1020	1193	1016	4.03479	5.40154	4.3732	7.30354	9.27109	6.72453
ENSG00000153485	138.016	178.83	100.135	78.8913	59.0276	43.6197	1.20177	2.30022	0.00167267	0.0520516	TMEM251	14	93184951	93187089	+	1365	protein_coding	transmembrane protein 251 [Source:HGNC Symbol;Acc:HGNC:20218]	-	151	188	98	77	53	46	4.52574	5.86709	3.27722	2.58022	1.92752	1.42481
ENSG00000023287	1282.36	1158.59	1227.17	1785.81	1916.73	1787.46	-0.58168	0.668185	0.00167806	0.0520516	RB1CC1	8	52622456	52745843	-	7615	protein_coding	RB1 inducible coiled-coil 1 [Source:HGNC Symbol;Acc:HGNC:15574]	-	1403	1218	1201	1743	1721	1885	7.5376	6.81358	7.19922	10.4695	11.2193	10.4658
ENSG00000198805	2506.22	3608.93	2631.1	2139.29	1156.05	1246.96	0.945211	1.92547	0.001682	0.0520516	PNP	14	20468954	20477094	+	4139	protein_coding	purine nucleoside phosphorylase [Source:HGNC Symbol;Acc:HGNC:7892]	-	2742	3794	2575	2088	1038	1315	27.103	39.0481	28.3984	23.0745	12.4497	13.4327
ENSG00000109519	1226.6	1548.59	1437.65	1013.29	721.695	805.069	0.729741	1.65834	0.00168391	0.0520516	GRPEL1	4	7058906	7068197	-	4177	protein_coding	GrpE like 1, mitochondrial [Source:HGNC Symbol;Acc:HGNC:19696]	-	1342	1628	1407	989	648	849	13.1442	16.603	15.376	10.83	7.70133	8.59362
ENSG00000173511	2179.91	2490.3	1628.73	876.001	1139.34	1446.09	0.863656	1.81964	0.00168495	0.0520516	VEGFB	11	64234538	64238793	+	1545	protein_coding	vascular endothelial growth factor B [Source:HGNC Symbol;Acc:HGNC:12681]	-	2385	2618	1594	855	1023	1525	63.1546	72.1837	47.0947	25.3125	32.8702	41.7325
ENSG00000166949	4957.59	3536.64	2683.21	7824.59	6126.62	6334.34	-0.85979	0.551033	0.00168497	0.0520516	SMAD3	15	67063763	67195195	+	9113	protein_coding	SMAD family member 3 [Source:HGNC Symbol;Acc:HGNC:6769]	MH1	5424	3718	2626	7637	5501	6680	24.3502	17.3798	13.1536	38.3318	29.9665	30.9919
ENSG00000167632	279.687	203.561	297.34	376.015	488.926	560.419	-0.869138	0.547474	0.00169443	0.0521466	TRAPPC9	8	139727725	140458579	-	9673	protein_coding	trafficking protein particle complex 9 [Source:HGNC Symbol;Acc:HGNC:30832]	-	306	214	291	367	439	591	1.29421	0.942433	1.37323	1.73541	2.25299	2.58321
ENSG00000163520	3816.91	2518.83	1870.89	4725.28	5633.23	5003.94	-0.904422	0.534247	0.00169531	0.0521466	FBLN2	3	13549131	13638422	+	4812	protein_coding	fibulin 2 [Source:HGNC Symbol;Acc:HGNC:3601]	-	4176	2648	1831	4612	5058	5277	35.5042	23.4418	17.369	43.8391	52.1805	46.3654
ENSG00000203780	32.9044	24.7318	22.4793	57.3755	71.2786	69.2226	-1.30159	0.405679	0.0016986	0.0521466	FANK1	10	125896539	126009592	+	3384	protein_coding	fibronectin type III and ankyrin repeat domains 1 [Source:HGNC Symbol;Acc:HGNC:23527]	-	36	26	22	56	64	73	0.435228	0.327296	0.29676	0.75693	0.938869	0.912064
ENSG00000266074	299.795	285.366	554.83	676.211	911.029	690.33	-0.998948	0.500365	0.00171612	0.0524727	BAHCC1	17	81395475	81466332	+	13473	protein_coding	BAH domain and coiled-coil containing 1 [Source:HGNC Symbol;Acc:HGNC:29279]	-	328	300	543	660	818	728	0.995989	0.948538	1.8397	2.24067	3.01401	2.28455
ENSG00000196458	188.286	100.829	169.617	296.099	279.546	316.717	-0.960183	0.513992	0.0017163	0.0524727	ZNF605	12	132918308	132956306	-	10824	protein_coding	zinc finger protein 605 [Source:HGNC Symbol;Acc:HGNC:28068]	zf-C2H2	206	106	166	289	251	334	0.778618	0.417173	0.700056	1.22126	1.15117	1.30464
ENSG00000155097	2051.04	1843.47	1699.23	1349.35	1129.32	1053.51	0.663389	1.5838	0.00172293	0.0525671	ATP6V1C1	8	103021063	103073051	+	5851	protein_coding	ATPase H+ transporting V1 subunit C1 [Source:HGNC Symbol;Acc:HGNC:856]	-	2244	1938	1663	1317	1014	1111	15.6905	14.1098	12.974	10.2956	8.60326	8.02817
ENSG00000004779	1333.54	1731.22	1418.24	976.408	928.849	951.1	0.650251	1.56944	0.0017311	0.052708	NDUFAB1	16	23581002	23596356	-	1600	protein_coding	NADH:ubiquinone oxidoreductase subunit AB1 [Source:HGNC Symbol;Acc:HGNC:7694]	-	1459	1820	1388	953	834	1003	37.3061	48.4562	39.5988	27.244	25.8763	26.5041
ENSG00000164118	172.748	159.805	232.967	280.73	366.416	388.785	-0.874259	0.545534	0.0017701	0.0536474	CEP44	4	174283677	174333380	+	7132	protein_coding	centrosomal protein 44 [Source:HGNC Symbol;Acc:HGNC:29356]	-	189	168	228	274	329	410	1.08417	1.00345	1.45927	1.75726	2.29002	2.43055
ENSG00000130589	681.852	763.831	1212.86	1969.21	1877.74	1260.23	-0.942053	0.520492	0.00177011	0.0536474	HELZ2	20	63558086	63574239	-	12066	protein_coding	helicase with zinc finger 2 [Source:HGNC Symbol;Acc:HGNC:30021]	-	746	803	1187	1922	1686	1329	2.52942	2.83498	4.49055	7.28598	6.93665	4.65687
ENSG00000108932	440.553	229.244	770.427	194.667	231.655	169.738	1.27289	2.41646	0.00177281	0.0536474	SLC16A6	17	68267026	68291267	-	4061	protein_coding	solute carrier family 16 member 6 [Source:HGNC Symbol;Acc:HGNC:10927]	-	482	241	754	190	208	179	4.85578	2.52803	8.47522	2.14002	2.54265	1.8636
ENSG00000092345	4.57005	7.60977	76.634	0	3.34118	2.84477	3.84519	14.372	0.00177791	0.0536921	DAZL	3	16586792	16670306	-	3631	protein_coding	deleted in azoospermia like [Source:HGNC Symbol;Acc:HGNC:2685]	-	5	8	75	0	3	3	0.0563364	0.0938559	0.942861	0	0.0410157	0.0349324
ENSG00000115946	754.058	1172.86	900.194	624.983	432.126	529.126	0.833391	1.78187	0.00179433	0.0539684	PNO1	2	68157844	68176238	+	2674	protein_coding	partner of NOB1 homolog [Source:HGNC Symbol;Acc:HGNC:32790]	-	825	1233	881	610	388	558	12.6223	19.6426	15.0393	10.4344	7.2032	8.82278
ENSG00000185219	358.292	226.391	365.8	551.215	565.774	567.057	-0.825378	0.564334	0.00180118	0.0539684	ZNF445	3	44431720	44477670	-	18871	protein_coding	zinc finger protein 445 [Source:HGNC Symbol;Acc:HGNC:21018]	zf-C2H2	392	238	358	538	508	598	0.849838	0.537254	0.865966	1.30402	1.33636	1.3398
ENSG00000137628	145.328	157.903	213.553	345.278	350.824	257.925	-0.884912	0.541521	0.00180417	0.0539684	DDX60	4	168216293	168318807	-	6750	protein_coding	DExD/H-box helicase 60 [Source:HGNC Symbol;Acc:HGNC:25942]	-	159	166	209	337	315	272	0.963692	1.04762	1.41337	2.28362	2.31666	1.70372
ENSG00000131100	4684.3	4359.45	2995.88	2536.82	2447.97	2168.66	0.751194	1.68318	0.00180428	0.0539684	ATP6V1E1	22	17592136	17628818	-	3212	protein_coding	ATPase H+ transporting V1 subunit E1 [Source:HGNC Symbol;Acc:HGNC:857]	-	5125	4583	2932	2476	2198	2287	65.2775	60.7816	41.6678	35.2593	33.9709	30.1039
ENSG00000226608	45.7005	46.6098	19.414	13.3193	7.79609	6.63779	2.01261	4.03512	0.00180796	0.0539684	FTLP3	20	4023917	4024444	+	528	processed_pseudogene	ferritin light chain pseudogene 3 [Source:HGNC Symbol;Acc:HGNC:4000]	-	50	49	19	13	7	7	3.87419	3.9533	1.6426	1.12618	0.658142	0.560528
ENSG00000113552	1504.46	1003.54	812.321	655.72	554.636	600.245	0.875006	1.83402	0.00180889	0.0539684	GNPDA1	5	141991749	142013041	-	3961	protein_coding	glucosamine-6-phosphate deaminase 1 [Source:HGNC Symbol;Acc:HGNC:4417]	-	1646	1055	795	640	498	633	17.0008	11.3461	9.16167	7.39049	6.24137	6.75665
ENSG00000185591	978.905	994.978	1179.14	1505.08	1728.51	1641.43	-0.628795	0.646717	0.00181864	0.0541502	SP1	12	53380176	53416446	+	8083	protein_coding	Sp1 transcription factor [Source:HGNC Symbol;Acc:HGNC:11205]	zf-C2H2	1071	1046	1154	1469	1552	1731	5.42078	5.5126	6.51697	8.3128	9.53179	9.05435
ENSG00000160712	153.554	105.586	208.445	56.3509	90.2119	58.7918	1.18887	2.27974	0.00182291	0.0541687	IL6R	1	154405193	154469450	+	6453	protein_coding	interleukin 6 receptor [Source:HGNC Symbol;Acc:HGNC:6019]	-	168	111	204	55	81	62	1.06511	0.732755	1.44305	0.389851	0.62313	0.406221
ENSG00000115756	1945.93	1482.95	2682.19	1372.91	611.436	934.979	1.06554	2.09296	0.00183183	0.0543247	HPCAL1	2	10302889	10427617	+	6237	protein_coding	hippocalcin like 1 [Source:HGNC Symbol;Acc:HGNC:5145]	-	2129	1559	2625	1340	549	986	13.9651	10.648	19.2117	9.82714	4.3697	6.68396
ENSG00000143341	469.801	59.9269	143.05	989.728	518.997	758.604	-1.75225	0.296838	0.0018526	0.0548309	HMCN1	1	185734551	186190949	+	18579	protein_coding	hemicentin 1 [Source:HGNC Symbol;Acc:HGNC:19194]	-	514	63	140	966	466	800	1.13184	0.144449	0.343968	2.37822	1.24514	1.82054
ENSG00000178896	577.654	719.123	575.266	408.801	301.82	396.371	0.757364	1.6904	0.00186454	0.0550744	EXOSC4	8	144078626	144080647	+	1407	protein_coding	exosome component 4 [Source:HGNC Symbol;Acc:HGNC:18189]	-	632	756	563	399	271	418	18.3767	22.8889	18.2653	12.9711	9.5616	12.5607
ENSG00000106976	476.199	361.464	419.954	491.79	1120.41	926.445	-1.01313	0.49547	0.00190147	0.0560536	DNM1	9	128191655	128255248	+	10775	protein_coding	dynamin 1 [Source:HGNC Symbol;Acc:HGNC:2972]	-	521	380	411	480	1006	977	1.97818	1.50233	1.74115	2.03761	4.63485	3.83363
ENSG00000120262	18.2802	10.4634	16.3486	22.5404	56.8001	86.2912	-1.87827	0.27201	0.00191017	0.0561122	CCDC170	6	151494030	151621193	+	5419	protein_coding	coiled-coil domain containing 170 [Source:HGNC Symbol;Acc:HGNC:21177]	-	20	11	16	22	51	91	0.150993	0.0864711	0.134776	0.185696	0.467204	0.709995
ENSG00000170365	159.952	147.439	161.442	203.888	492.268	302.493	-1.09013	0.469719	0.00191102	0.0561122	SMAD1	4	145481194	145558079	+	6058	protein_coding	SMAD family member 1 [Source:HGNC Symbol;Acc:HGNC:6767]	MH1	175	155	158	199	442	319	1.18183	1.08993	1.19053	1.50253	3.622	2.22635
ENSG00000175352	1244.88	1393.54	1160.75	948.745	634.825	659.037	0.76049	1.69407	0.00195886	0.0574031	NRIP3	11	8980576	9004049	-	4123	protein_coding	nuclear receptor interacting protein 3 [Source:HGNC Symbol;Acc:HGNC:1167]	-	1362	1465	1136	926	570	695	13.5148	15.1364	12.577	10.273	6.86305	7.12696
ENSG00000117139	1530.97	1423.03	1769.74	2276.58	2806.59	2330.81	-0.650315	0.637141	0.00196334	0.057421	KDM5B	1	202724495	202809470	-	25882	protein_coding	lysine demethylase 5B [Source:HGNC Symbol;Acc:HGNC:18039]	ARID	1675	1496	1732	2222	2520	2458	2.64766	2.46225	3.05466	3.92685	4.83346	4.01529
ENSG00000197724	704.702	559.318	821.517	1070.67	1264.08	1111.35	-0.72464	0.605148	0.00197945	0.057681	PHF2	9	93576407	93679587	+	5569	protein_coding	PHD finger protein 2 [Source:HGNC Symbol;Acc:HGNC:8920]	-	771	588	804	1045	1135	1172	5.66399	4.49778	6.59009	8.58296	10.1175	8.89781
ENSG00000136689	63.0667	199.756	712.186	12.2948	38.9805	52.154	3.23607	9.42221	0.00198001	0.057681	IL1RN	2	113107214	113134016	+	3256	protein_coding	interleukin 1 receptor antagonist [Source:HGNC Symbol;Acc:HGNC:6000]	-	69	210	697	12	35	55	0.866981	2.74747	9.77149	0.168576	0.533629	0.714186
ENSG00000072506	1637.91	1816.83	1269.06	1034.81	846.433	994.72	0.715852	1.64245	0.00198545	0.0577258	HSD17B10	X	53431258	53434373	-	1115	protein_coding	hydroxysteroid 17-beta dehydrogenase 10 [Source:HGNC Symbol;Acc:HGNC:4800]	-	1792	1910	1242	1010	760	1049	65.7519	72.972	50.8463	41.4328	33.8372	39.7771
ENSG00000150787	907.612	1216.61	860.345	621.91	605.868	596.452	0.710339	1.63619	0.00199464	0.0578472	PTS	11	112226365	112269955	+	3130	protein_coding	6-pyruvoyltetrahydropterin synthase [Source:HGNC Symbol;Acc:HGNC:9689]	-	993	1279	842	607	544	629	12.9793	17.407	12.2795	8.87038	8.628	8.49648
ENSG00000167996	79867.1	69369.7	41969.9	26088.4	44717.3	22626.3	1.03316	2.0465	0.00199996	0.0578472	FTH1	11	61959718	61967660	-	2030	protein_coding	ferritin heavy chain 1 [Source:HGNC Symbol;Acc:HGNC:3976]	-	87381	72927	41075	25463	40151	23861	1761.03	1530.35	923.622	573.735	981.874	496.965
ENSG00000111186	1425.86	555.513	1374.3	577.853	200.471	528.178	1.36037	2.56751	0.00200132	0.0578472	WNT5B	12	1529891	1647243	+	4305	protein_coding	Wnt family member 5B [Source:HGNC Symbol;Acc:HGNC:16265]	-	1560	584	1345	564	180	557	14.8251	5.7788	14.2614	5.99244	2.07565	5.47035
ENSG00000136010	1152.57	1093.9	2231.58	2091.13	3258.77	4246.29	-1.09978	0.466587	0.00200636	0.0578801	ALDH1L2	12	105019784	105084577	-	8507	protein_coding	aldehyde dehydrogenase 1 family member L2 [Source:HGNC Symbol;Acc:HGNC:26777]	-	1261	1150	2184	2041	2926	4478	6.06434	5.75863	11.719	10.974	17.0747	22.2557
ENSG00000198712	80357	70258.2	50262.7	44236.5	38087.3	37994.7	0.739465	1.66956	0.00201332	0.057968	MT-CO2	MT	7586	8269	+	684	protein_coding	mitochondrially encoded cytochrome c oxidase II [Source:HGNC Symbol;Acc:HGNC:7421]	-	87917	73861	49191	43176	34198	40068	5258.5	4599.99	3282.78	2887.25	2481.99	2476.71
ENSG00000080573	155.382	228.293	820.495	1749.95	3885.8	1405.31	-2.54795	0.170997	0.00202133	0.0580857	COL5A3	19	9959561	10010471	-	6750	protein_coding	collagen type V alpha 3 chain [Source:HGNC Symbol;Acc:HGNC:14864]	-	170	240	803	1708	3489	1482	1.03036	1.51463	5.43031	11.574	25.6598	9.28276
ENSG00000196588	1085.84	1019.71	1139.29	1394.43	2100.49	1830.13	-0.714589	0.609379	0.00202705	0.0581374	MRTFA	22	40410281	40636702	-	6533	protein_coding	myocardin related transcription factor A [Source:HGNC Symbol;Acc:HGNC:14334]	-	1188	1072	1115	1361	1886	1930	7.43959	6.99004	7.79067	9.52892	14.3313	12.4904
ENSG00000115539	570.342	782.855	584.462	422.12	265.067	385.94	0.851825	1.80478	0.0020345	0.0581388	PDCL3	2	100562690	100576735	+	1831	protein_coding	phosducin like 3 [Source:HGNC Symbol;Acc:HGNC:28860]	-	624	823	572	412	238	407	13.9425	19.1474	14.26	10.2922	6.45274	9.39807
ENSG00000183668	35.6464	46.6098	56.1983	16.393	0	9.48255	2.40836	5.30871	0.0020418	0.0581388	PSG9	19	43211791	43269530	-	5048	protein_coding	pregnancy specific beta-1-glycoprotein 9 [Source:HGNC Symbol;Acc:HGNC:9526]	-	39	49	55	16	0	10	0.316075	0.413499	0.497343	0.144977	0	0.0837555
ENSG00000141448	956.969	376.684	776.558	1607.54	1082.54	1871.86	-1.11236	0.462536	0.002042	0.0581388	GATA6	18	22169443	22202528	+	3945	protein_coding	GATA binding protein 6 [Source:HGNC Symbol;Acc:HGNC:4174]	zf-GATA	1047	396	760	1569	972	1974	10.8579	4.27608	8.79385	18.1917	12.2314	21.156
ENSG00000166922	1016.38	931.246	1632.82	360.646	727.264	653.348	1.03998	2.0562	0.00204278	0.0581388	SCG5	15	32641676	32697098	+	2196	protein_coding	secretogranin V [Source:HGNC Symbol;Acc:HGNC:10816]	-	1112	979	1598	352	653	689	20.7166	18.991	33.2167	7.33176	14.7617	13.2654
ENSG00000101825	2948.6	1640.86	1304.82	5093.1	5948.42	2440.81	-1.19353	0.437233	0.00207896	0.0590552	MXRA5	X	3308565	3346641	-	9793	protein_coding	matrix remodeling associated 5 [Source:HGNC Symbol;Acc:HGNC:7539]	-	3226	1725	1277	4971	5341	2574	13.477	7.50362	5.95234	23.2181	27.0746	11.1129
ENSG00000279495	61.2387	78.9514	63.3508	25.6141	35.6393	14.2238	1.43917	2.71164	0.00209309	0.0593428	AL928654.4	14	105370418	105372918	+	2501	TEC	novel transcript	-	67	83	62	25	32	15	1.09599	1.41372	1.13159	0.457219	0.635172	0.253577
ENSG00000146414	114.251	86.5611	177.791	271.509	229.428	262.667	-1.01395	0.495189	0.00210597	0.0595942	SHPRH	6	145864245	145964423	-	17637	protein_coding	SNF2 histone linker PHD RING helicase [Source:HGNC Symbol;Acc:HGNC:19336]	-	125	91	174	265	206	277	0.289955	0.219793	0.450336	0.687257	0.579826	0.66403
ENSG00000262814	522.814	689.636	440.39	332.983	238.338	339.475	0.859161	1.81398	0.00213698	0.0603564	MRPL12	17	81703357	81707526	+	1028	protein_coding	mitochondrial ribosomal protein L12 [Source:HGNC Symbol;Acc:HGNC:10378]	-	572	725	431	325	214	358	22.764	30.043	19.138	14.4607	10.3342	14.7239
ENSG00000053372	1352.73	2164.98	1616.47	1120.87	954.465	948.255	0.763844	1.69801	0.00214274	0.0604041	MRTO4	1	19251539	19260128	+	2822	protein_coding	MRT4 homolog, ribosome maturation factor [Source:HGNC Symbol;Acc:HGNC:18477]	-	1480	2276	1582	1094	857	1000	21.456	34.3568	25.5895	17.732	15.0758	14.9822
ENSG00000136997	1178.16	1366.91	1457.07	1658.77	2490.29	2777.44	-0.791476	0.577753	0.00214905	0.0604671	MYC	8	127735434	127741434	+	3001	protein_coding	MYC proto-oncogene, bHLH transcription factor [Source:HGNC Symbol;Acc:HGNC:7553]	bHLH	1289	1437	1426	1619	2236	2929	17.5724	20.398	21.6903	24.6762	36.988	41.2654
ENSG00000253816	0.91401	1.90244	2.04357	15.3684	13.3647	14.2238	-3.15437	0.112316	0.00215852	1	AC138866.1	5	70219918	70258930	-	497	unprocessed_pseudogene	glucuronidase, beta (GUSB) pseudogene	-	1	2	2	15	12	15	0.0823168	0.171424	0.18369	1.38049	1.19862	1.27605
ENSG00000114796	293.397	159.805	167.573	260.239	785.178	460.852	-1.27787	0.412405	0.00218002	0.0612221	KLHL24	3	183635568	183684477	+	8650	protein_coding	kelch like family member 24 [Source:HGNC Symbol;Acc:HGNC:25947]	-	321	168	164	254	705	486	1.51822	0.827353	0.865447	1.34312	4.04602	2.37549
ENSG00000106261	1355.48	1074.88	1648.14	1976.38	2662.92	2254	-0.757204	0.591642	0.00221307	0.0618843	ZKSCAN1	7	100015572	100041689	+	10319	protein_coding	zinc finger with KRAB and SCAN domains 1 [Source:HGNC Symbol;Acc:HGNC:13101]	zf-C2H2	1483	1130	1613	1929	2391	2377	5.87961	4.66486	7.13525	8.55052	11.5026	9.73922
ENSG00000164211	573.084	711.514	705.033	925.18	1493.51	1043.08	-0.798862	0.574802	0.00221534	0.0618843	STARD4	5	111496033	111512590	-	5684	protein_coding	StAR related lipid transfer domain containing 4 [Source:HGNC Symbol;Acc:HGNC:18058]	-	627	748	690	903	1341	1100	4.51293	5.6059	5.54125	7.26661	11.712	8.18223
ENSG00000198478	28.3343	16.1708	20.4357	51.2281	81.3021	47.4128	-1.4659	0.36201	0.00221816	0.0618843	SH3BGRL2	6	79631283	79703659	+	4653	protein_coding	SH3 domain binding glutamate rich protein like 2 [Source:HGNC Symbol;Acc:HGNC:15567]	-	31	17	20	50	73	50	0.272567	0.155637	0.196205	0.491513	0.778835	0.454328
ENSG00000011422	8657.5	10719.3	7276.15	6534.66	4452.68	3528.46	0.876705	1.83618	0.00222029	0.0618843	PLAUR	19	43646095	43670547	-	4457	protein_coding	plasminogen activator, urokinase receptor [Source:HGNC Symbol;Acc:HGNC:9053]	-	9472	11269	7121	6378	3998	3721	86.9449	107.706	72.9308	65.4546	44.5303	35.298
ENSG00000163170	567.6	755.27	556.874	400.604	262.84	391.629	0.83247	1.78073	0.00223284	0.0621173	BOLA3	2	74135398	74147994	-	3156	protein_coding	bolA family member 3 [Source:HGNC Symbol;Acc:HGNC:24415]	-	621	794	545	391	236	413	8.05007	10.7172	7.88265	5.6668	3.71219	5.53281
ENSG00000253522	413.133	354.806	340.255	195.691	250.589	215.254	0.745323	1.67635	0.00223942	0.0621304	MIR3142HG	5	160438594	160487426	+	2377	lincRNA	MIR3142 host gene [Source:HGNC Symbol;Acc:HGNC:51944]	-	452	373	333	191	225	227	7.77955	6.68463	6.39481	3.67538	4.69904	4.03766
ENSG00000177556	1504.46	1879.61	1389.63	994.85	1006.81	1036.44	0.651969	1.57131	0.00224169	0.0621304	ATOX1	5	151742316	151772532	-	5239	protein_coding	antioxidant 1 copper chaperone [Source:HGNC Symbol;Acc:HGNC:798]	-	1646	1976	1360	971	904	1093	12.8537	16.0671	11.8496	8.47752	8.56595	8.82073
ENSG00000165617	778.737	460.391	936.979	955.917	1661.68	1897.46	-1.05317	0.481907	0.00226129	0.0624911	DACT1	14	58633967	58648321	+	4490	protein_coding	dishevelled binding antagonist of beta catenin 1 [Source:HGNC Symbol;Acc:HGNC:17748]	-	852	484	917	933	1492	2001	7.76316	4.59195	9.32257	9.50459	16.496	18.8423
ENSG00000108691	8918.91	13356.1	4226.11	12533.5	30397	21355.7	-1.27843	0.412243	0.00226577	0.0624911	CCL2	17	34255218	34257203	+	1986	protein_coding	C-C motif chemokine ligand 2 [Source:HGNC Symbol;Acc:HGNC:10618]	-	9758	14041	4136	12233	27293	22521	201.014	301.173	95.0635	281.742	682.225	479.448
ENSG00000116001	1072.13	914.124	1012.59	1370.86	1774.17	1539.97	-0.643486	0.640164	0.00226839	0.0624911	TIA1	2	70209444	70248660	-	6607	protein_coding	TIA1 cytotoxic granule associated RNA binding protein [Source:HGNC Symbol;Acc:HGNC:11802]	-	1173	961	991	1338	1593	1624	7.26338	6.19608	6.84671	9.26296	11.9692	10.3924
ENSG00000112144	269.633	227.342	116.484	534.822	522.338	295.856	-1.13973	0.453844	0.00227156	0.0624911	ICK	6	53001279	53061802	-	6259	protein_coding	intestinal cell kinase [Source:HGNC Symbol;Acc:HGNC:21219]	-	295	239	114	522	469	312	1.92824	1.62664	0.831405	3.81473	3.71983	2.10757
ENSG00000219507	53.0126	41.8537	15.3268	1.02456	12.251	6.63779	2.48002	5.57904	0.0022866	0.0626759	FTH1P8	X	148052233	148052746	+	514	processed_pseudogene	ferritin heavy chain 1 pseudogene 8 [Source:HGNC Symbol;Acc:HGNC:3995]	-	58	44	15	1	11	7	4.61647	3.64659	1.33211	0.0889887	1.06239	0.575795
ENSG00000108771	85.0029	58.0245	94.0044	138.316	136.988	240.857	-1.12481	0.458564	0.00228739	0.0626759	DHX58	17	42101404	42112733	-	3843	protein_coding	DExH-box helicase 58 [Source:HGNC Symbol;Acc:HGNC:29517]	-	93	61	92	135	123	254	0.990051	0.676172	1.09277	1.6068	1.58888	2.79445
ENSG00000125648	51.1846	32.3415	59.2636	62.4983	171.514	142.238	-1.39813	0.379419	0.00229413	0.0626759	SLC25A23	19	6436079	6465203	-	4859	protein_coding	solute carrier family 25 member 23 [Source:HGNC Symbol;Acc:HGNC:19375]	-	56	34	58	61	154	150	0.471505	0.298078	0.544871	0.574223	1.57336	1.3052
ENSG00000117519	3107.63	2865.08	2812.98	3896.41	6508.62	4497.57	-0.762244	0.589579	0.00229519	0.0626759	CNN3	1	94896949	94927278	-	2838	protein_coding	calponin 3 [Source:HGNC Symbol;Acc:HGNC:2157]	-	3400	3012	2753	3803	5844	4743	49.013	45.2106	44.2799	61.2932	102.224	70.66
ENSG00000120306	1008.15	791.416	399.519	394.457	339.687	334.734	1.04118	2.05791	0.00230281	0.0627686	CYSTM1	5	140174642	140282052	+	2371	protein_coding	cysteine rich transmembrane module containing 1 [Source:HGNC Symbol;Acc:HGNC:30239]	-	1103	832	391	385	305	353	19.0322	14.9482	7.52762	7.42724	6.38592	6.29471
ENSG00000177119	1679.04	1325.05	1710.47	2526.57	2561.57	2242.62	-0.636811	0.643133	0.00231784	0.0630622	ANO6	12	45215987	45440404	+	8235	protein_coding	anoctamin 6 [Source:HGNC Symbol;Acc:HGNC:25240]	-	1837	1393	1674	2466	2300	2365	9.12621	7.20585	9.27907	13.6971	13.865	12.1423
ENSG00000006062	49.3565	48.5123	64.3726	78.8913	163.718	125.17	-1.18094	0.441064	0.00236319	0.0641783	MAP3K14	17	45263119	45317145	-	5784	protein_coding	mitogen-activated protein kinase kinase kinase 14 [Source:HGNC Symbol;Acc:HGNC:6853]	-	54	51	63	77	147	132	0.381954	0.375612	0.497193	0.60892	1.26167	0.964891
ENSG00000179954	1221.12	644.928	1562.31	1944.62	2374.47	2475.89	-0.987089	0.504495	0.00238409	0.0646276	SSC5D	19	55488404	55519098	+	7314	protein_coding	scavenger receptor cysteine rich family member with 5 domains [Source:HGNC Symbol;Acc:HGNC:26641]	-	1336	678	1529	1898	2132	2611	7.47303	3.94887	9.54256	11.8697	14.4706	15.0933
ENSG00000142102	522.814	497.489	433.238	735.636	1264.08	693.174	-0.888949	0.540007	0.00239257	0.064641	PGGHG	11	289135	296107	+	5260	protein_coding	protein-glucosylgalactosylhydroxylysine glucosidase [Source:HGNC Symbol;Acc:HGNC:26210]	-	572	523	424	718	1135	731	4.44893	4.23559	3.67953	6.24362	10.7119	5.87577
ENSG00000177989	52.0986	70.3904	35.7625	52.2527	224.973	201.03	-1.59432	0.331179	0.00239331	0.064641	ODF3B	22	50529710	50532580	-	2301	protein_coding	outer dense fiber of sperm tails 3B [Source:HGNC Symbol;Acc:HGNC:34388]	-	57	74	35	51	202	212	1.01345	1.36998	0.694327	1.0138	4.35803	3.8954
ENSG00000198840	10299.1	9633.02	10705.3	5540.84	6606.63	7626.82	0.631634	1.54932	0.00240396	0.064806	MT-ND3	MT	10059	10404	+	346	protein_coding	mitochondrially encoded NADH:ubiquinone oxidoreductase core subunit 3 [Source:HGNC Symbol;Acc:HGNC:7458]	-	11268	10127	10477	5408	5932	8043	1332.34	1246.82	1382.21	714.922	851.1	982.822
ENSG00000102393	1012.72	1145.27	738.752	657.769	485.585	533.868	0.788404	1.72716	0.00240815	0.064806	GLA	X	101397803	101408012	-	2275	protein_coding	galactosidase alpha [Source:HGNC Symbol;Acc:HGNC:4296]	-	1108	1204	723	642	436	563	19.9252	22.5446	14.5067	12.9078	9.51394	10.4631
ENSG00000101400	657.173	728.636	434.259	353.474	369.758	299.649	0.832129	1.78031	0.00241297	0.0648179	SNTA1	20	33407955	33443892	-	2342	protein_coding	syntrophin alpha 1 [Source:HGNC Symbol;Acc:HGNC:11167]	-	719	766	425	345	332	316	12.5599	13.9328	8.28351	6.73799	7.03731	5.7047
ENSG00000103479	592.279	530.782	875.671	957.966	1287.47	1320.92	-0.835719	0.560304	0.00242486	0.0649841	RBL2	16	53433977	53491649	+	7320	protein_coding	RB transcriptional corepressor like 2 [Source:HGNC Symbol;Acc:HGNC:9894]	-	648	558	857	935	1156	1393	3.62167	3.24729	5.3442	5.8425	7.83975	8.04587
ENSG00000111335	66.7227	99.8782	82.7647	337.081	223.859	90.0842	-1.384	0.383156	0.00242987	0.0649841	OAS2	12	112978395	113011723	+	6264	protein_coding	2'-5'-oligoadenylate synthetase 2 [Source:HGNC Symbol;Acc:HGNC:8087]	-	73	105	81	329	201	95	0.476778	0.714061	0.590263	2.40238	1.59294	0.641216
ENSG00000171992	1970.61	2670.08	1130.1	3945.59	7529.91	2448.39	-1.27059	0.41449	0.0024323	0.0649841	SYNPO	5	150601080	150659220	+	10258	protein_coding	synaptopodin [Source:HGNC Symbol;Acc:HGNC:30672]	-	2156	2807	1106	3851	6761	2582	8.59867	11.6567	4.92159	17.1715	32.7193	10.6421
ENSG00000276107	134.359	157.903	56.1983	46.1053	52.3452	17.0686	1.59824	3.02774	0.00244314	0.0651562	AC037198.1	15	39586561	39587293	+	733	sense_intronic	novel transcript, sense intronic to THBS1	-	147	166	55	45	47	18	8.20462	9.64721	3.42508	2.80806	3.18309	1.03825
ENSG00000109381	312.591	263.488	322.885	414.948	630.37	500.679	-0.781894	0.581603	0.00245317	0.0653062	ELF2	4	139028112	139177218	-	8560	protein_coding	E74 like ETS transcription factor 2 [Source:HGNC Symbol;Acc:HGNC:3317]	ETS	342	277	316	405	566	528	1.63455	1.37849	1.6851	2.16411	3.28245	2.60791
ENSG00000172260	201.996	166.464	456.739	343.229	741.743	1103.77	-1.40808	0.376814	0.00247866	0.0658665	NEGR1	1	71395940	72282734	-	13406	protein_coding	neuronal growth regulator 1 [Source:HGNC Symbol;Acc:HGNC:17302]	-	221	175	447	335	666	1164	0.674432	0.556079	1.52202	1.14299	2.46621	3.67102
ENSG00000106683	4400.04	3554.71	3534.36	2391.33	2528.16	2641.84	0.603582	1.51948	0.00248478	0.0659112	LIMK1	7	74082933	74122525	+	6902	protein_coding	LIM domain kinase 1 [Source:HGNC Symbol;Acc:HGNC:6613]	-	4814	3737	3459	2334	2270	2786	28.5349	23.0646	22.8764	15.4676	16.327	17.0663
ENSG00000197558	19.1942	6.65855	12.2614	58.4001	40.0942	32.2407	-1.77461	0.292274	0.00249309	0.0660135	SSPO	7	149776042	149833979	+	21144	protein_coding	SCO-spondin [Source:HGNC Symbol;Acc:HGNC:21998]	-	21	7	12	57	36	34	0.0406328	0.0141029	0.0259064	0.123306	0.0845222	0.0679868
ENSG00000242485	1550.16	2058.44	1515.31	1160.83	1000.13	1050.67	0.673924	1.59541	0.002518	0.066527	MRPL20	1	1401908	1407313	-	2788	protein_coding	mitochondrial ribosomal protein L20 [Source:HGNC Symbol;Acc:HGNC:14478]	-	1696	2164	1483	1133	898	1108	24.8873	33.0645	24.2807	18.5881	15.9897	16.8027
ENSG00000079257	308.021	624.952	537.46	775.594	720.582	2191.42	-1.32686	0.398636	0.00252396	0.066527	LXN	3	158645822	158672693	-	1504	protein_coding	latexin [Source:HGNC Symbol;Acc:HGNC:13347]	-	337	657	526	757	647	2311	9.167	18.6087	15.9643	23.0222	21.3556	64.9658
ENSG00000213593	1861.84	1879.61	1490.79	1261.24	1042.45	1007.05	0.660403	1.58052	0.00252594	0.066527	TMX2	11	57712600	57740973	+	2246	protein_coding	thioredoxin related transmembrane protein 2 [Source:HGNC Symbol;Acc:HGNC:30739]	-	2037	1976	1459	1231	936	1062	37.1045	37.4779	29.6523	25.0695	20.6881	19.9916
ENSG00000087074	3859.86	4782.74	3908.34	2683.33	2921.31	2697.79	0.596241	1.51177	0.00253327	0.0666017	PPP1R15A	19	48872392	48876057	+	3093	protein_coding	protein phosphatase 1 regulatory subunit 15A [Source:HGNC Symbol;Acc:HGNC:14375]	-	4223	5028	3825	2619	2623	2845	55.8581	69.2489	56.45	38.7305	42.0992	38.8898
ENSG00000155115	1307.95	1606.61	1249.65	891.37	761.79	965.324	0.669058	1.59003	0.00254085	0.0666828	GTF3C6	6	110958560	110967890	+	1067	protein_coding	general transcription factor IIIC subunit 6 [Source:HGNC Symbol;Acc:HGNC:20872]	-	1431	1689	1223	870	684	1018	54.8681	67.4315	52.3208	37.2952	31.8234	40.3382
ENSG00000226752	107.853	60.8782	100.135	180.323	189.334	161.203	-0.981001	0.506628	0.00254761	0.0667419	CUTALP	9	120824828	120854385	+	7224	transcribed_unitary_pseudogene	cutA divalent cation tolerance homolog-like, pseudogene [Source:HGNC Symbol;Acc:HGNC:27367]	-	118	64	98	176	170	170	0.668266	0.377398	0.619243	1.11438	1.16823	0.994956
ENSG00000118960	935.032	1013.05	671.314	485.643	578.025	499.73	0.745056	1.67604	0.00255746	0.0668819	HS1BP3	2	20560448	20651089	-	9059	protein_coding	HCLS1 binding protein 3 [Source:HGNC Symbol;Acc:HGNC:24979]	-	1023	1065	657	474	519	527	4.61998	5.00803	3.31053	2.39329	2.84408	2.45959
ENSG00000117984	6094.62	4751.35	2411.42	2274.53	2441.29	1932.54	0.99584	1.99424	0.00256663	0.0670034	CTSD	11	1752752	1764573	-	3126	protein_coding	cathepsin D [Source:HGNC Symbol;Acc:HGNC:2529]	-	6668	4995	2360	2220	2192	2038	87.2673	68.0682	34.4616	32.4834	34.8102	27.5644
ENSG00000139178	443.295	423.294	368.865	410.85	1356.52	1002.31	-1.16439	0.446151	0.00259004	0.0674958	C1RL	12	7089587	7109273	-	5014	protein_coding	complement C1r subcomponent like [Source:HGNC Symbol;Acc:HGNC:21265]	-	485	445	361	401	1218	1057	3.95733	3.78071	3.28651	3.65812	12.0592	8.91299
ENSG00000182253	176.404	181.683	146.116	100.407	65.7099	96.722	0.938041	1.91593	0.00262013	0.0681289	SYNM	15	99098217	99135593	+	7819	protein_coding	synemin [Source:HGNC Symbol;Acc:HGNC:24466]	-	193	191	143	98	59	102	1.00984	1.04059	0.834829	0.573288	0.37459	0.551546
ENSG00000107020	425.015	487.977	464.913	254.092	285.114	317.665	0.684833	1.60752	0.00262352	0.0681289	PLGRKT	9	5357973	5437878	-	1493	protein_coding	plasminogen receptor with a C-terminal lysine [Source:HGNC Symbol;Acc:HGNC:23633]	-	465	513	455	248	256	335	12.742	14.6371	13.9112	7.59784	8.51208	9.48676
ENSG00000165644	255.009	276.805	156.333	134.218	113.6	105.256	0.963794	1.95043	0.00263357	0.0682702	COMTD1	10	75233969	75236030	-	1580	protein_coding	catechol-O-methyltransferase domain containing 1 [Source:HGNC Symbol;Acc:HGNC:26309]	-	279	291	153	131	102	111	7.22424	7.84573	4.42025	3.79238	3.20478	2.97029
ENSG00000254615	280.601	271.098	175.747	154.709	119.169	97.6703	0.970626	1.95969	0.00265479	0.0687002	AC027031.2	8	106270144	106272899	+	1419	lincRNA	novel transcript	-	307	285	172	151	107	103	8.85118	8.55579	5.53297	4.86735	3.74332	3.06893
ENSG00000176532	5.48406	1.90244	23.5011	15.3684	32.2981	164.048	-2.78644	0.144944	0.00266637	0.0688797	PRR15	7	29563811	29567295	+	1982	protein_coding	proline rich 15 [Source:HGNC Symbol;Acc:HGNC:22310]	-	6	2	23	15	29	173	0.123849	0.0429857	0.529708	0.346167	0.726356	3.69042
ENSG00000113732	6357.85	5896.62	2799.7	3095.2	2489.18	1685.05	1.05035	2.07103	0.00268226	0.0690302	ATP6V0E1	5	172983757	173035445	+	1623	protein_coding	ATPase H+ transporting V0 subunit e1 [Source:HGNC Symbol;Acc:HGNC:863]	-	6956	6199	2740	3021	2235	1777	175.342	162.705	77.0628	85.1393	68.3619	46.2916
ENSG00000184949	49.3565	35.1952	54.1547	91.1861	92.4394	108.101	-1.07432	0.474894	0.00268321	0.0690302	FAM227A	22	38578120	38656629	-	10781	protein_coding	family with sequence similarity 227 member A [Source:HGNC Symbol;Acc:HGNC:44197]	-	54	37	53	89	83	114	0.204918	0.146198	0.224403	0.377597	0.382186	0.447073
ENSG00000153944	417.703	166.464	363.756	473.348	617.005	1159.72	-1.24741	0.421204	0.00268616	0.0690302	MSI2	17	57255851	57684685	+	21479	protein_coding	musashi RNA binding protein 2 [Source:HGNC Symbol;Acc:HGNC:18585]	-	457	175	356	462	554	1223	0.870457	0.347074	0.756569	0.983843	1.28042	2.40738
ENSG00000177542	1860.01	2091.74	1906.65	1537.87	765.131	748.173	0.94113	1.92003	0.00269505	0.0691176	SLC25A22	11	790475	798333	-	4647	protein_coding	solute carrier family 25 member 22 [Source:HGNC Symbol;Acc:HGNC:19954]	-	2035	2199	1866	1501	687	789	17.9158	20.1581	18.3295	14.7743	7.33904	7.17856
ENSG00000258096	0	0	1.02179	6.14738	7.79609	16.1203	-4.86616	0.0342879	0.00269842	1	AC025031.2	12	46371463	46373778	+	627	antisense	novel transcript, antisense to SLC38A2	-	0	0	1	6	7	17	0	0	0.0728023	0.437705	0.554225	1.14634
ENSG00000187605	218.448	214.025	286.1	404.702	591.389	338.527	-0.89293	0.538519	0.00270465	0.0691176	TET3	2	73986404	74108176	+	12271	protein_coding	tet methylcytosine dioxygenase 3 [Source:HGNC Symbol;Acc:HGNC:28313]	-	239	225	280	395	531	357	0.796825	0.781089	1.04158	1.47236	2.14818	1.23005
ENSG00000165813	360.12	300.586	415.867	523.552	711.672	576.539	-0.750927	0.594222	0.00270697	0.0691176	CCDC186	10	114120862	114174232	-	9003	protein_coding	coiled-coil domain containing 186 [Source:HGNC Symbol;Acc:HGNC:24349]	-	394	316	407	511	639	608	1.79042	1.49519	2.06357	2.59616	3.52346	2.85528
ENSG00000168701	1217.46	1446.81	868.519	646.499	786.292	607.831	0.792266	1.73179	0.00271912	0.0691176	TMEM208	16	67227103	67229278	+	1787	protein_coding	transmembrane protein 208 [Source:HGNC Symbol;Acc:HGNC:25015]	-	1332	1521	850	631	706	641	30.4947	36.2579	21.7124	16.1511	19.6126	15.1658
ENSG00000163814	7614.62	7426.19	15073.4	5622.8	5593.14	4573.43	0.931479	1.90723	0.00272118	0.0691176	CDCP1	3	45082278	45146422	-	6507	protein_coding	CUB domain containing protein 1 [Source:HGNC Symbol;Acc:HGNC:24357]	-	8331	7807	14752	5488	5022	4823	52.3795	51.1094	103.486	38.5773	38.3135	31.3379
ENSG00000257923	1807	1373.56	1708.43	2474.32	3295.52	2280.55	-0.719381	0.607358	0.00272253	0.0691176	CUX1	7	101815904	102283958	+	17789	protein_coding	cut like homeobox 1 [Source:HGNC Symbol;Acc:HGNC:2557]	CUT	1977	1444	1672	2415	2959	2405	4.54674	3.45791	4.2904	6.2096	8.2575	5.71605
ENSG00000115350	689.164	766.684	529.286	428.267	380.895	399.215	0.716326	1.64299	0.00272317	0.0691176	POLE4	2	74958492	74970128	+	2151	protein_coding	DNA polymerase epsilon 4, accessory subunit [Source:HGNC Symbol;Acc:HGNC:18755]	-	754	806	518	418	342	421	14.3409	15.9622	10.9926	8.88861	7.89298	8.27512
ENSG00000148516	1182.73	1178.56	1476.48	1945.64	2030.33	1878.49	-0.609385	0.655476	0.00272685	0.0691176	ZEB1	10	31318495	31529814	+	8650	protein_coding	zinc finger E-box binding homeobox 1 [Source:HGNC Symbol;Acc:HGNC:11642]	zf-C2H2	1294	1239	1445	1899	1823	1981	6.12017	6.10173	7.62543	10.0417	10.4623	9.68281
ENSG00000065534	1653.44	1179.51	1733.97	748.955	1053.59	898.946	0.757601	1.69068	0.00274894	0.0694619	MYLK	3	123610049	123884331	-	22167	protein_coding	myosin light chain kinase [Source:HGNC Symbol;Acc:HGNC:7590]	-	1809	1240	1697	731	946	948	3.33869	2.38294	3.49452	1.50837	2.11855	1.80815
ENSG00000204103	84.0889	42.805	50.0676	80.9405	550.181	73.9639	-1.99258	0.25129	0.00274984	0.0694619	MAFB	20	40685848	40689240	-	3393	protein_coding	MAF bZIP transcription factor B [Source:HGNC Symbol;Acc:HGNC:6408]	TF_bZIP	92	45	49	79	494	78	1.1093	0.564971	0.659212	1.06498	7.22767	0.971949
ENSG00000249379	52.0986	50.4147	66.4162	22.5404	2.22746	18.9651	1.93945	3.83561	0.00275449	0.0694619	AL033397.2	6	53503185	53506919	+	547	antisense	uncharacterized LOC105375095 [Source:NCBI gene;Acc:105375095]	-	57	53	65	22	2	20	4.26317	4.12749	5.42424	1.83964	0.181509	1.54588
ENSG00000146592	55.7546	76.0977	120.571	107.579	417.648	183.013	-1.48875	0.356321	0.00276285	0.0694994	CREB5	7	28299321	28825894	+	11674	protein_coding	cAMP responsive element binding protein 5 [Source:HGNC Symbol;Acc:HGNC:16844]	TF_bZIP	61	80	118	105	375	193	0.213774	0.291923	0.461397	0.411403	1.59466	0.698989
ENSG00000157150	41.1305	75.1465	29.6318	12.2948	12.251	19.9134	1.71033	3.27235	0.00276535	0.0694994	TIMP4	3	12153051	12159351	-	1650	protein_coding	TIMP metallopeptidase inhibitor 4 [Source:HGNC Symbol;Acc:HGNC:11823]	-	45	79	29	12	11	21	1.11577	2.03958	0.802281	0.332656	0.330951	0.538106
ENSG00000122877	39.3024	5.70733	62.329	66.5966	95.7806	311.028	-2.14354	0.226324	0.00280035	0.0702252	EGR2	10	62811996	62919900	-	3689	protein_coding	early growth response 2 [Source:HGNC Symbol;Acc:HGNC:3239]	zf-C2H2	43	6	61	65	86	328	0.476875	0.0692852	0.754803	0.80594	1.1573	3.75922
ENSG00000151651	111.509	156.952	86.8519	59.4246	52.3452	55.947	1.08332	2.11891	0.00281674	0.0702252	ADAM8	10	133262403	133276868	-	4780	protein_coding	ADAM metallopeptidase domain 8 [Source:HGNC Symbol;Acc:HGNC:215]	-	122	165	85	58	47	59	1.04418	1.47046	0.811715	0.555007	0.488119	0.521864
ENSG00000068885	217.534	207.366	285.079	314.541	482.244	484.558	-0.85238	0.55387	0.00281728	0.0702252	IFT80	3	160256986	160399880	-	7175	protein_coding	intraflagellar transport 80 [Source:HGNC Symbol;Acc:HGNC:29262]	-	238	218	279	307	433	511	1.35706	1.29429	1.77499	1.95711	2.99586	3.01115
ENSG00000156127	36.5604	32.3415	18.3922	8.1965	8.90982	1.89651	2.21648	4.6476	0.00281787	0.0702252	BATF	14	75522425	75547015	+	980	protein_coding	basic leucine zipper ATF-like transcription factor [Source:HGNC Symbol;Acc:HGNC:958]	TF_bZIP	40	34	18	8	8	2	1.66986	1.47792	0.838415	0.373389	0.405247	0.0862853
ENSG00000108960	308.021	387.147	251.36	397.53	1828.74	461.8	-1.50536	0.352242	0.00282498	0.0702252	MMD	17	55392613	55421992	-	3270	protein_coding	monocyte to macrophage differentiation associated [Source:HGNC Symbol;Acc:HGNC:7153]	-	337	407	246	388	1642	487	4.21626	5.30206	3.434	5.42728	24.9276	6.29671
ENSG00000147883	248.611	189.293	83.7865	337.081	376.44	437.146	-1.13999	0.453762	0.00282506	0.0702252	CDKN2B	9	22002903	22009363	-	4058	protein_coding	cyclin dependent kinase inhibitor 2B [Source:HGNC Symbol;Acc:HGNC:1788]	-	272	199	82	329	338	461	2.74222	2.089	0.92239	3.70836	4.13485	4.8031
ENSG00000241990	46.6145	57.0733	56.1983	20.4913	22.2746	21.8099	1.30765	2.47538	0.00283135	0.0702252	PRR34-AS1	22	46053705	46057210	+	1093	antisense	PRR34 antisense RNA 1 [Source:HGNC Symbol;Acc:HGNC:50499]	-	51	60	55	20	20	23	1.90895	2.33845	2.29697	0.836966	0.908375	0.889694
ENSG00000180747	27.4203	40.9025	57.2201	66.5966	142.557	105.256	-1.32639	0.398764	0.00283212	0.0702252	SMG1P3	16	21446683	21520444	-	7107	transcribed_unprocessed_pseudogene	SMG1 pseudogene 3 [Source:HGNC Symbol;Acc:HGNC:49860]	-	30	43	56	65	128	111	0.172695	0.257739	0.359678	0.418336	0.894086	0.660343
ENSG00000197779	52.0986	39.0001	113.418	201.839	161.49	136.549	-1.29193	0.408404	0.00285019	0.0704395	ZNF81	X	47836902	48002561	+	8443	protein_coding	zinc finger protein 81 [Source:HGNC Symbol;Acc:HGNC:13156]	zf-C2H2	57	41	111	197	145	144	0.2762	0.206864	0.600121	1.06725	0.852563	0.721105
ENSG00000156103	1280.53	1297.47	999.308	2490.71	2038.12	1542.81	-0.763	0.58927	0.00285026	0.0704395	MMP16	8	88032009	88328025	-	12115	protein_coding	matrix metallopeptidase 16 [Source:HGNC Symbol;Acc:HGNC:7162]	-	1401	1364	978	2431	1830	1627	4.73107	4.7961	3.68492	9.17824	7.49865	5.67802
ENSG00000235631	3.65604	17.122	4.08715	0	0	0	5.45643	43.9085	0.00285643	1	RNF148	7	122701664	122702967	-	1304	protein_coding	ring finger protein 148 [Source:HGNC Symbol;Acc:HGNC:22411]	-	4	18	4	0	0	0	0.125495	0.588021	0.140022	0	0	0
ENSG00000178075	146.242	136.976	115.462	219.256	269.522	209.564	-0.806975	0.571579	0.00290117	0.0715784	GRAMD1C	3	113828182	113947174	+	7814	protein_coding	GRAM domain containing 1C [Source:HGNC Symbol;Acc:HGNC:25252]	-	160	144	113	214	242	221	0.837706	0.785031	0.660112	1.25267	1.53744	1.19578
ENSG00000261786	21.0222	10.4634	89.9173	6.14738	5.56864	9.48255	2.50969	5.69499	0.00292925	0.0721511	AC006058.1	3	44117299	44122365	+	5067	lincRNA	novel transcript	-	23	11	88	6	5	10	0.185704	0.0924782	0.792765	0.0541625	0.0489863	0.0834415
ENSG00000260196	116.079	110.342	54.1547	40.9825	35.6393	40.775	1.25764	2.39104	0.00298067	0.0732959	AC124798.1	11	17380649	17383531	+	2883	antisense	antisense to KCNJ11 and overlapping to a novel gene	-	127	116	53	40	32	43	1.8022	1.714	0.839158	0.634619	0.551012	0.630604
ENSG00000178531	242.213	160.756	107.288	376.015	412.079	266.46	-1.04551	0.484473	0.00299712	0.0735643	CTXN1	19	7924485	7926166	-	1274	protein_coding	cortexin 1 [Source:HGNC Symbol;Acc:HGNC:31108]	-	265	169	105	367	370	281	8.50984	5.65087	3.76212	13.1763	14.4174	9.32545
ENSG00000167371	30.1623	31.3903	59.2636	53.2773	120.283	161.203	-1.47376	0.360043	0.00300151	0.0735643	PRRT2	16	29811382	29815892	+	3755	protein_coding	proline rich transmembrane protein 2 [Source:HGNC Symbol;Acc:HGNC:30500]	-	33	33	58	52	108	170	0.359542	0.374371	0.705067	0.633419	1.42781	1.91413
ENSG00000083454	21.9362	19.0244	8.1743	3.07369	2.22746	0.948255	2.98978	7.94353	0.00302826	0.0740974	P2RX5	17	3672199	3696404	-	4190	protein_coding	purinergic receptor P2X 5 [Source:HGNC Symbol;Acc:HGNC:8536]	-	24	20	8	3	2	1	0.234338	0.203336	0.0871542	0.0327495	0.0236958	0.0100906
ENSG00000187535	295.225	248.269	342.299	367.818	651.531	608.78	-0.878339	0.543994	0.00305711	0.0746802	IFT140	16	1510427	1612110	-	8168	protein_coding	intraflagellar transport 140 [Source:HGNC Symbol;Acc:HGNC:29077]	-	323	261	335	359	585	642	1.61783	1.3612	1.87215	2.01037	3.55546	3.32317
ENSG00000167994	135.273	130.317	77.6558	52.2527	63.4825	40.775	1.13718	2.19951	0.0030852	0.0751375	RAB3IL1	11	61897301	61920269	-	3006	protein_coding	RAB3A interacting protein like 1 [Source:HGNC Symbol;Acc:HGNC:9780]	-	148	137	76	51	57	43	2.01427	1.94146	1.15408	0.776031	0.941329	0.604801
ENSG00000099194	3088.44	2824.18	1793.24	2743.78	5711.19	8634.81	-1.14909	0.45091	0.00308597	0.0751375	SCD	10	100347124	100364834	+	5362	protein_coding	stearoyl-CoA desaturase [Source:HGNC Symbol;Acc:HGNC:10571]	-	3379	2969	1755	2678	5128	9106	25.7814	23.5875	14.9404	22.8445	47.4763	71.8015
ENSG00000277972	878.364	1184.27	1060.61	634.204	610.323	728.26	0.662427	1.58274	0.00309769	0.0752993	CISD3	17	38730235	38735044	+	2663	protein_coding	CDGSH iron sulfur domain 3 [Source:HGNC Symbol;Acc:HGNC:27578]	-	961	1245	1038	619	548	768	14.7638	19.9157	17.7926	10.6321	10.2156	12.1933
ENSG00000108010	2702.73	3214.18	2580.01	2101.38	1562.56	1752.38	0.649576	1.56871	0.00312133	0.0757497	GLRX3	10	130136399	130184521	+	5173	protein_coding	glutaredoxin 3 [Source:HGNC Symbol;Acc:HGNC:15987]	-	2957	3379	2525	2051	1403	1848	23.3859	27.8255	22.2808	18.1352	13.4639	15.104
ENSG00000137962	1922.16	1705.54	1798.35	4516.27	2804.37	2341.24	-0.832365	0.561608	0.00314583	0.0762195	ARHGAP29	1	94148988	94275068	-	15524	protein_coding	Rho GTPase activating protein 29 [Source:HGNC Symbol;Acc:HGNC:30207]	-	2103	1793	1760	4408	2518	2469	5.54218	4.9201	5.17513	12.9878	8.05207	6.72435
ENSG00000012124	16.4522	6.65855	77.6558	3.07369	0	7.58604	3.21495	9.28529	0.0031583	0.0763504	CD22	19	35319261	35347355	+	6159	protein_coding	CD22 molecule [Source:HGNC Symbol;Acc:HGNC:1643]	-	18	7	76	3	0	8	0.119566	0.0484156	0.563269	0.0222797	0	0.0549177
ENSG00000268858	201.996	214.976	170.638	129.095	98.008	101.463	0.838865	1.78864	0.00317278	0.0763504	AL118506.1	20	63861212	63864293	-	3082	antisense	novel transcript, antisense to ABHD16B	-	221	226	167	126	88	107	2.93363	3.12373	2.47341	1.86998	1.41744	1.46786
ENSG00000072422	431.413	346.245	325.95	484.618	935.531	625.848	-0.889864	0.539665	0.00317549	0.0763504	RHOBTB1	10	60869438	61001440	-	4841	protein_coding	Rho related BTB domain containing 1 [Source:HGNC Symbol;Acc:HGNC:18738]	-	472	364	319	473	840	660	3.98889	3.20305	3.00793	4.46914	8.6139	5.76423
ENSG00000197142	42.9585	19.9757	105.244	20.4913	11.1373	10.4308	1.99766	3.99352	0.00317878	0.0763504	ACSL5	10	112374018	112428380	+	4236	protein_coding	acyl-CoA synthetase long chain family member 5 [Source:HGNC Symbol;Acc:HGNC:16526]	-	47	21	103	20	10	11	0.453928	0.211184	1.10993	0.215959	0.117192	0.109792
ENSG00000197565	686.422	760.026	553.809	1579.88	2155.06	659.986	-1.13531	0.455238	0.00317913	0.0763504	COL4A6	X	108155607	108439497	-	9282	protein_coding	collagen type IV alpha 6 chain [Source:HGNC Symbol;Acc:HGNC:2208]	-	751	799	542	1542	1935	696	3.31012	3.66693	2.66545	7.59873	10.3489	3.1703
ENSG00000170745	36.5604	26.6342	30.6536	5.12281	6.68237	13.2756	1.89367	3.71578	0.00318213	0.0763504	KCNS3	2	17877847	18361616	+	3131	protein_coding	potassium voltage-gated channel modifier subfamily S member 3 [Source:HGNC Symbol;Acc:HGNC:6302]	-	40	28	30	5	6	14	0.522663	0.380954	0.437372	0.0730441	0.0951313	0.18905
ENSG00000213940	4.57005	29.4879	9.19608	1.02456	1.11373	0.948255	3.81248	14.0498	0.00319301	1	AC026477.1	5	53206561	53207176	+	616	processed_pseudogene	ribosomal protein L13a (RPL13A) pseudogene	-	5	31	9	1	1	1	0.332074	2.14377	0.666921	0.0742536	0.0805888	0.068636
ENSG00000172031	44.7865	65.6343	8.1743	10.2456	8.90982	2.84477	2.44011	5.42682	0.00319751	0.0765956	EPHX4	1	92029982	92063536	+	2251	protein_coding	epoxide hydrolase 4 [Source:HGNC Symbol;Acc:HGNC:23758]	-	49	69	8	10	8	3	0.890565	1.30578	0.162228	0.203199	0.176429	0.056348
ENSG00000069275	3840.67	3782.06	4898.45	6209.87	5947.31	7124.24	-0.622931	0.64935	0.0032128	0.0768377	NUCKS1	1	205712819	205750276	-	6546	protein_coding	nuclear casein kinase and cyclin dependent kinase substrate 1 [Source:HGNC Symbol;Acc:HGNC:29923]	-	4202	3976	4794	6061	5340	7513	26.2618	25.8743	33.4299	42.3513	40.4968	48.5255
ENSG00000267279	141.672	145.537	296.318	94.2598	35.6393	97.6703	1.35492	2.55783	0.00321969	0.0768785	AC090409.1	18	61585746	61606916	-	1199	lincRNA	novel transcript	-	155	153	290	92	32	103	5.28881	5.43588	11.0406	3.50967	1.32491	3.63204
ENSG00000153233	74.9488	76.0977	7.15251	18.4421	3.34118	2.84477	2.68451	6.42862	0.00325493	0.0775327	PTPRR	12	70638073	70920843	-	5142	protein_coding	protein tyrosine phosphatase, receptor type R [Source:HGNC Symbol;Acc:HGNC:9680]	-	82	80	7	18	3	3	0.652419	0.662759	0.062141	0.160117	0.0289631	0.0246673
ENSG00000175548	89.573	119.854	117.506	214.134	170.4	200.082	-0.839955	0.558661	0.00325754	0.0775327	ALG10B	12	38316578	38329728	+	11449	protein_coding	ALG10B, alpha-1,2-glucosyltransferase [Source:HGNC Symbol;Acc:HGNC:31088]	-	98	126	115	209	153	211	0.35019	0.468814	0.458504	0.834981	0.663406	0.779198
ENSG00000213949	1054.77	801.88	817.43	2262.23	2763.16	847.74	-1.13484	0.455384	0.00328885	0.0781524	ITGA1	5	52787896	52959210	+	18566	protein_coding	integrin subunit alpha 1 [Source:HGNC Symbol;Acc:HGNC:6134]	-	1154	843	800	2208	2481	894	2.54292	1.93422	1.96691	5.43975	6.63382	2.03588
ENSG00000279117	159.038	149.342	52.1111	47.1299	53.4589	38.8785	1.37304	2.59015	0.00334959	0.0794397	AP001972.5	11	75260129	75262466	-	2338	TEC	TEC	-	174	157	51	46	48	41	3.04474	2.86057	0.995722	0.899935	1.01918	0.741433
ENSG00000135862	28176.2	25136	39054.7	44294.9	72288.7	47008.8	-0.824658	0.564616	0.00335374	0.0794397	LAMC1	1	183023460	183145592	+	8406	protein_coding	laminin subunit gamma 1 [Source:HGNC Symbol;Acc:HGNC:6492]	-	30827	26425	38222	43233	64907	49574	150.033	133.913	207.557	235.247	383.317	249.343
ENSG00000169855	3122.26	1575.22	3289.13	3719.16	5995.2	5837.46	-0.961446	0.513542	0.00335956	0.0794506	ROBO1	3	78597240	79767815	-	10875	protein_coding	roundabout guidance receptor 1 [Source:HGNC Symbol;Acc:HGNC:10249]	-	3416	1656	3219	3630	5383	6156	12.8509	6.48677	13.5115	15.2678	24.5726	23.9333
ENSG00000117594	1004.5	1051.1	643.726	195.691	638.166	359.389	1.17845	2.26333	0.0033655	0.0794644	HSD11B1	1	209686178	209734950	+	1513	protein_coding	hydroxysteroid 11-beta dehydrogenase 1 [Source:HGNC Symbol;Acc:HGNC:5208]	-	1099	1105	630	191	573	379	29.7169	31.1115	19.007	5.77421	18.8006	10.5909
ENSG00000253352	1848.13	1569.52	2237.71	3060.37	3196.4	2655.11	-0.656143	0.634572	0.00338634	0.0798293	TUG1	22	30969245	30979395	+	10151	bidirectional_promoter_lncRNA	taurine up-regulated 1 [Source:HGNC Symbol;Acc:HGNC:26066]	-	2022	1650	2190	2987	2870	2800	8.14925	6.92425	9.848	13.4594	14.0355	11.6622
ENSG00000169926	1944.1	2301	2637.23	2805.25	4852.51	4187.49	-0.783368	0.581009	0.00339667	0.0799458	KLF13	15	31326855	31435665	+	9409	protein_coding	Kruppel like factor 13 [Source:HGNC Symbol;Acc:HGNC:13672]	zf-C2H2	2127	2419	2581	2738	4357	4416	9.24845	10.9519	12.5215	13.3103	22.9879	19.8435
ENSG00000090686	1344.51	1291.76	1340.58	1862.65	2113.85	1843.41	-0.54926	0.68337	0.00342553	0.0804972	USP48	1	21678298	21783606	-	9497	protein_coding	ubiquitin specific peptidase 48 [Source:HGNC Symbol;Acc:HGNC:18533]	-	1471	1358	1312	1818	1898	1944	6.33682	6.09131	6.30609	8.75599	9.92122	8.65451
ENSG00000197961	469.801	497.489	299.384	281.755	178.196	219.995	0.897459	1.86278	0.00343843	0.0806725	ZNF121	19	9560353	9584533	-	7251	protein_coding	zinc finger protein 121 [Source:HGNC Symbol;Acc:HGNC:12904]	zf-C2H2	514	523	293	275	160	232	2.90008	3.07257	1.84452	1.73473	1.09541	1.35277
ENSG00000268205	292.483	397.611	100.135	79.9159	95.7806	131.807	1.36142	2.56938	0.00344885	0.0807891	AC005261.1	19	57304305	57308562	+	4258	lincRNA	novel transcript	-	320	418	98	78	86	139	3.07461	4.18185	1.05059	0.83789	1.00265	1.3802
ENSG00000019991	4142.29	1957.61	3643.69	6093.07	4686.57	8221.37	-0.963591	0.512779	0.00346787	0.0811066	HGF	7	81699008	81770438	-	9817	protein_coding	hepatocyte growth factor [Source:HGNC Symbol;Acc:HGNC:4893]	-	4532	2058	3566	5947	4208	8670	18.8867	8.93026	16.5812	27.7088	21.2791	37.3399
ENSG00000172037	8731.54	6900.16	9227.76	11199.5	18327.5	12553.9	-0.759355	0.59076	0.00348222	0.0813141	LAMB2	3	49121114	49133118	-	6865	protein_coding	laminin subunit beta 2 [Source:HGNC Symbol;Acc:HGNC:6487]	-	9553	7254	9031	10931	16456	13239	56.9304	45.0127	60.0493	72.8312	118.998	81.5356
ENSG00000129932	659.001	823.758	763.275	525.601	451.06	471.283	0.633146	1.55094	0.00349479	0.0813909	DOHH	19	3490822	3500940	-	2031	protein_coding	deoxyhypusine hydroxylase [Source:HGNC Symbol;Acc:HGNC:28662]	-	721	866	747	513	405	497	14.5235	18.1638	16.7889	11.5533	9.89921	10.3462
ENSG00000101842	17.3662	72.2928	19.414	13.3193	2.22746	1.89651	2.64472	6.25376	0.00349649	0.0813909	VSIG1	X	108044970	108079184	+	3769	protein_coding	V-set and immunoglobulin domain containing 1 [Source:HGNC Symbol;Acc:HGNC:28675]	-	19	76	19	13	2	2	0.20624	0.858984	0.230112	0.157767	0.0263426	0.0224355
ENSG00000127325	3.65604	5.70733	13.2832	0	0	0	5.31782	39.8863	0.0034968	1	BEST3	12	69643360	69699476	-	6863	protein_coding	bestrophin 3 [Source:HGNC Symbol;Acc:HGNC:17105]	-	4	6	13	0	0	0	0.0238447	0.0372422	0.0864653	0	0	0
ENSG00000161010	540.18	392.854	476.153	283.804	284.001	304.39	0.692034	1.61556	0.00350865	0.0814187	MRNIP	5	179835133	179862173	-	8496	protein_coding	MRN complex interacting protein [Source:HGNC Symbol;Acc:HGNC:30817]	-	591	413	466	277	255	321	2.84589	2.07078	2.50371	1.49129	1.48998	1.59744
ENSG00000009413	447.865	359.562	539.504	679.285	765.131	747.225	-0.702661	0.614438	0.00351101	0.0814187	REV3L	6	111299028	111483715	-	12425	protein_coding	REV3 like, DNA directed polymerase zeta catalytic subunit [Source:HGNC Symbol;Acc:HGNC:9968]	-	490	378	528	663	687	788	1.61341	1.29596	1.93977	2.4407	2.74483	2.68141
ENSG00000169744	66.7227	18.0732	80.7212	132.169	86.8707	319.562	-1.70427	0.306876	0.00351416	0.0814187	LDB2	4	16501541	16898809	-	5586	protein_coding	LIM domain binding 2 [Source:HGNC Symbol;Acc:HGNC:6533]	-	73	19	79	129	78	337	0.534647	0.144894	0.645563	1.0563	0.693185	2.55071
ENSG00000146386	1684.52	1859.64	809.255	986.654	566.887	494.041	1.08839	2.12637	0.00354001	0.0818897	ABRACL	6	139028682	139043302	+	1200	protein_coding	ABRA C-terminal like [Source:HGNC Symbol;Acc:HGNC:21230]	-	1843	1955	792	963	509	521	62.8332	69.4006	30.127	36.7065	21.0568	18.3565
ENSG00000237009	7.31208	5.70733	8.1743	0	0	0	5.22488	37.3978	0.00355733	1	GLIS3-AS1	9	3898642	3901248	+	734	antisense	GLIS3 antisense RNA 1 [Source:HGNC Symbol;Acc:HGNC:28260]	-	8	6	8	0	0	0	0.445902	0.348219	0.497515	0	0	0
ENSG00000104976	1450.53	1892.93	1224.1	1028.66	895.437	877.136	0.705465	1.63067	0.00355843	0.0821446	SNAPC2	19	7920316	7923250	+	2000	protein_coding	small nuclear RNA activating complex polypeptide 2 [Source:HGNC Symbol;Acc:HGNC:11135]	-	1587	1990	1198	1004	804	925	32.4632	42.3858	27.3426	22.9616	19.9564	19.5544
ENSG00000136048	927.72	937.904	1112.73	1041.98	2481.38	2265.38	-0.958767	0.514497	0.00356211	0.0821446	DRAM1	12	101877351	102012130	+	4180	protein_coding	DNA damage regulated autophagy modulator 1 [Source:HGNC Symbol;Acc:HGNC:25645]	-	1015	986	1089	1017	2228	2389	9.93424	10.0484	11.8923	11.1287	26.4603	24.1642
ENSG00000104848	20.1082	15.2195	19.414	4.09825	0	3.79302	2.76794	6.81134	0.00359263	0.0827198	KCNA7	19	49067418	49072941	-	4372	protein_coding	potassium voltage-gated channel subfamily A member 7 [Source:HGNC Symbol;Acc:HGNC:6226]	-	22	16	19	4	0	4	0.205867	0.155897	0.198375	0.0418483	0	0.0386823
ENSG00000061337	23.7643	15.2195	22.4793	88.1124	31.1844	59.7401	-1.54436	0.342849	0.00361267	0.0829272	LZTS1	8	20246165	20303963	-	5706	protein_coding	leucine zipper tumor suppressor 1 [Source:HGNC Symbol;Acc:HGNC:13861]	-	26	16	22	86	28	63	0.186417	0.11945	0.175996	0.68939	0.243602	0.466812
ENSG00000148291	257.751	362.415	247.272	186.47	139.216	162.152	0.829923	1.77759	0.00361283	0.0829272	SURF2	9	133356552	133361169	+	1008	protein_coding	surfeit 2 [Source:HGNC Symbol;Acc:HGNC:11475]	-	282	381	242	182	125	171	11.4455	16.1013	10.9589	8.25865	6.15609	7.17246
ENSG00000085224	1049.28	823.758	1323.21	1768.4	1728.51	1688.84	-0.698347	0.616278	0.00363587	0.0831343	ATRX	X	77504878	77786233	-	19266	protein_coding	ATRX, chromatin remodeler [Source:HGNC Symbol;Acc:HGNC:886]	-	1148	866	1295	1726	1552	1781	2.43778	1.9148	3.06825	4.09777	3.99904	3.90846
ENSG00000162714	439.639	422.342	581.397	600.394	1041.34	919.807	-0.827732	0.563414	0.00363722	0.0831343	ZNF496	1	247297412	247331846	-	10531	protein_coding	zinc finger protein 496 [Source:HGNC Symbol;Acc:HGNC:23713]	zf-C2H2	481	444	569	586	935	970	1.86862	1.79602	2.46635	2.54522	4.40755	3.89435
ENSG00000113140	67037.2	63859.3	47505.9	88792.7	115957	84154.8	-0.69545	0.617517	0.00363867	0.0831343	SPARC	5	151661096	151687165	-	4831	protein_coding	secreted protein acidic and cysteine rich [Source:HGNC Symbol;Acc:HGNC:11219]	-	73344	67134	46493	86664	104116	88747	621.116	591.975	439.302	820.54	1069.88	776.693
ENSG00000072310	1849.96	1833.95	2094.66	2308.34	3396.87	3901.12	-0.73335	0.601505	0.00367445	0.0836944	SREBF1	17	17810399	17837002	-	8030	protein_coding	sterol regulatory element binding transcription factor 1 [Source:HGNC Symbol;Acc:HGNC:11289]	bHLH	2024	1928	2050	2253	3050	4114	10.3119	10.228	11.6534	12.8335	18.8556	21.6612
ENSG00000116678	125.219	71.3416	161.442	199.79	273.977	255.081	-1.02648	0.490906	0.0036794	0.0836944	LEPR	1	65420652	65641559	+	11370	protein_coding	leptin receptor [Source:HGNC Symbol;Acc:HGNC:6554]	-	137	75	158	195	246	269	0.492953	0.280995	0.634321	0.784462	1.07406	1.00029
ENSG00000143162	1553.82	699.148	1100.46	580.927	516.77	678.951	0.91632	1.8873	0.00368011	0.0836944	CREG1	1	167529117	167553805	-	3286	protein_coding	cellular repressor of E1A stimulated genes 1 [Source:HGNC Symbol;Acc:HGNC:2351]	-	1700	735	1077	567	464	716	21.1654	9.52834	14.961	7.89248	7.0098	9.21252
ENSG00000106714	63.0667	27.5854	16.3486	183.397	98.008	58.7918	-1.66464	0.315423	0.00369717	0.0839535	CNTNAP3	9	39072767	39288315	-	9521	protein_coding	contactin associated protein like 3 [Source:HGNC Symbol;Acc:HGNC:13834]	-	69	29	16	179	88	62	0.296491	0.129752	0.0767096	0.859941	0.458834	0.275323
ENSG00000054965	1658.93	1261.32	1662.45	2091.13	2484.73	2569.77	-0.640905	0.641311	0.00370986	0.0841127	FAM168A	11	73400487	73598189	-	7887	protein_coding	family with sequence similarity 168 member A [Source:HGNC Symbol;Acc:HGNC:28999]	-	1815	1326	1627	2041	2231	2710	9.41477	7.16192	9.41647	11.8367	14.0425	14.5275
ENSG00000014914	259.579	307.245	221.728	402.653	527.907	398.267	-0.751921	0.593812	0.00371571	0.084117	MTMR11	1	149928651	149936869	-	4562	protein_coding	myotubularin related protein 11 [Source:HGNC Symbol;Acc:HGNC:24307]	-	284	323	217	393	474	420	2.54688	3.01609	2.17129	3.94035	5.15797	3.89248
ENSG00000125247	570.342	491.781	453.673	645.474	1091.45	855.326	-0.773645	0.584938	0.00373266	0.0843719	TMTC4	13	100603927	100675093	-	6272	protein_coding	transmembrane and tetratricopeptide repeat containing 4 [Source:HGNC Symbol;Acc:HGNC:25904]	-	624	517	444	630	980	902	4.07027	3.51142	3.23139	4.59444	7.75667	6.08042
ENSG00000185650	2933.97	3111.45	2696.5	3488.64	7000.89	4912.91	-0.817064	0.567596	0.00374604	0.0845454	ZFP36L1	14	68787660	68796253	-	5160	protein_coding	ZFP36 ring finger protein like 1 [Source:HGNC Symbol;Acc:HGNC:1107]	Others	3210	3271	2639	3405	6286	5181	25.4507	27.004	23.3454	30.1832	60.4756	42.4519
ENSG00000124466	49.3565	39.0001	19.414	8.1965	2.22746	14.2238	2.11424	4.32963	0.00380997	0.0858575	LYPD3	19	43460787	43465660	-	2519	protein_coding	LY6/PLAUR domain containing 3 [Source:HGNC Symbol;Acc:HGNC:24880]	-	54	41	19	8	2	15	0.877022	0.693351	0.344301	0.145265	0.0394146	0.251765
ENSG00000205885	39.3024	54.2196	89.9173	112.702	180.424	121.377	-1.17794	0.441983	0.00381612	0.0858655	C1RL-AS1	12	7108052	7122501	+	6094	antisense	C1RL antisense RNA 1 [Source:HGNC Symbol;Acc:HGNC:27461]	-	43	57	88	110	162	128	0.288676	0.398447	0.659163	0.825635	1.31968	0.888056
ENSG00000040487	903.042	795.221	545.634	426.218	502.291	366.026	0.794423	1.73438	0.00383551	0.0861712	PQLC2	1	19312326	19329300	+	2686	protein_coding	PQ loop repeat containing 2 [Source:HGNC Symbol;Acc:HGNC:26001]	-	988	836	534	416	451	386	15.0486	13.2586	9.07502	7.08411	8.33539	6.07595
ENSG00000178718	684.594	848.49	400.541	414.948	321.867	247.495	0.974692	1.96522	0.00384183	0.0861824	RPP25	15	74954416	74957464	-	3049	protein_coding	ribonuclease P and MRP subunit p25 [Source:HGNC Symbol;Acc:HGNC:30361]	-	749	892	392	405	289	261	10.0501	12.4625	5.86869	6.07569	4.70539	3.61923
ENSG00000124635	20.1082	60.8782	36.7843	11.2702	14.4785	6.63779	1.86984	3.65493	0.00385583	0.0863658	HIST1H2BJ	6	27125897	27132750	-	950	protein_coding	histone cluster 1 H2B family member j [Source:HGNC Symbol;Acc:HGNC:4761]	-	22	64	36	11	13	7	0.947423	2.86982	1.72978	0.529623	0.679321	0.311535
ENSG00000182095	2589.39	2226.81	3629.39	4486.56	5181.06	4250.08	-0.720701	0.606802	0.00390373	0.0873069	TNRC18	7	5306790	5425414	-	12572	protein_coding	trinucleotide repeat containing 18 [Source:HGNC Symbol;Acc:HGNC:11962]	-	2833	2341	3552	4379	4652	4482	9.21907	7.93222	12.8968	15.9319	18.3692	15.073
ENSG00000074657	1103.21	830.416	1394.74	1795.03	1864.38	1804.53	-0.715291	0.609082	0.00391353	0.0873943	ZNF532	18	58862600	58986480	+	11951	protein_coding	zinc finger protein 532 [Source:HGNC Symbol;Acc:HGNC:30940]	zf-C2H2	1207	873	1365	1752	1674	1903	4.13188	3.11177	5.21364	6.70545	6.95355	6.73236
ENSG00000143390	480.769	368.123	565.048	640.352	833.068	947.307	-0.776097	0.583945	0.00392385	0.0873955	RFX5	1	151340640	151347357	-	4586	protein_coding	regulatory factor X5 [Source:HGNC Symbol;Acc:HGNC:9986]	RFX	526	387	553	625	748	999	4.69242	3.5948	5.50432	6.23367	8.09698	9.2101
ENSG00000164616	942.344	1049.2	1016.68	737.685	250.589	480.765	1.03358	2.04709	0.00392537	0.0873955	FBXL21	5	135930317	135951591	+	3872	transcribed_unitary_pseudogene	F-box and leucine rich repeat protein 21 (gene/pseudogene) [Source:HGNC Symbol;Acc:HGNC:13600]	-	1031	1103	995	720	225	507	10.8935	12.1349	11.7301	8.50541	2.88471	5.53612
ENSG00000163660	1300.64	1083.44	1103.53	1713.07	1711.8	1716.34	-0.559751	0.678419	0.00393256	0.0874243	CCNL1	3	157146508	157160760	-	8729	protein_coding	cyclin L1 [Source:HGNC Symbol;Acc:HGNC:20569]	-	1423	1139	1080	1672	1537	1810	6.66938	5.55849	5.6477	8.76133	8.74107	8.76692
ENSG00000258791	20.1082	22.8293	2.04357	0	2.22746	0	4.41142	21.2799	0.00395537	1	LINC00520	14	55781132	55796731	-	3482	lincRNA	long intergenic non-protein coding RNA 520 [Source:HGNC Symbol;Acc:HGNC:19843]	-	22	24	2	0	2	0	0.258487	0.293616	0.0262189	0	0.0285139	0
ENSG00000115884	4177.03	4464.08	3072.51	2762.22	1974.64	2451.24	0.704474	1.62955	0.0039578	0.0876828	SDC1	2	20200797	20225433	-	3595	protein_coding	syndecan 1 [Source:HGNC Symbol;Acc:HGNC:10658]	-	4570	4693	3007	2696	1773	2585	52.0071	55.6095	38.181	34.302	24.483	30.4015
ENSG00000181038	425.929	507.001	403.606	289.951	286.228	273.097	0.654504	1.57408	0.00395897	0.0876828	METTL23	17	76726830	76733936	+	1914	protein_coding	methyltransferase like 23 [Source:HGNC Symbol;Acc:HGNC:26988]	-	466	533	395	283	257	288	9.96068	11.8627	9.42036	6.76305	6.66571	6.36185
ENSG00000226287	158.124	227.342	146.116	120.898	57.9138	35.0854	1.3145	2.48717	0.00396193	0.0876828	TMEM191A	22	20701114	20704606	+	2707	transcribed_unprocessed_pseudogene	transmembrane protein 191A (pseudogene) [Source:HGNC Symbol;Acc:HGNC:25317]	-	173	239	143	118	52	37	2.61459	3.76103	2.41135	1.99385	0.953609	0.577891
ENSG00000099377	120.649	151.244	112.397	71.7194	71.2786	61.6366	0.910562	1.87978	0.00397578	0.0878583	HSD3B7	16	30985207	30989152	+	2495	protein_coding	hydroxy-delta-5-steroid dehydrogenase, 3 beta- and steroid delta-isomerase 7 [Source:HGNC Symbol;Acc:HGNC:18324]	-	132	159	110	70	64	65	2.16445	2.71472	2.01249	1.28329	1.2734	1.10148
ENSG00000005483	1119.66	753.367	1212.86	1609.59	2005.82	1555.14	-0.744593	0.596836	0.00400219	0.0882286	KMT2E	7	105014179	105114361	+	9231	protein_coding	lysine methyltransferase 2E [Source:HGNC Symbol;Acc:HGNC:18541]	-	1225	792	1187	1571	1801	1640	5.42916	3.65489	5.86968	7.78441	9.68546	7.51152
ENSG00000049249	19.1942	39.9513	15.3268	39.9579	98.008	80.6017	-1.55096	0.341283	0.00400444	0.0882286	TNFRSF9	1	7915894	7943165	-	6331	protein_coding	TNF receptor superfamily member 9 [Source:HGNC Symbol;Acc:HGNC:11924]	-	21	42	15	39	88	85	0.135704	0.282602	0.108151	0.281767	0.690026	0.567648
ENSG00000132326	86.831	139.83	121.593	182.372	276.204	201.03	-0.921279	0.528041	0.0040118	0.0882597	PER2	2	238244038	238290102	-	6877	protein_coding	period circadian regulator 2 [Source:HGNC Symbol;Acc:HGNC:8846]	-	95	147	119	178	248	212	0.565158	0.910576	0.789879	1.18391	1.79023	1.30338
ENSG00000141441	133.445	130.317	132.832	164.955	267.295	310.079	-0.904732	0.534132	0.00406765	0.089324	GAREM1	18	32124877	32470484	-	7568	protein_coding	GRB2 associated regulator of MAPK1 subtype 1 [Source:HGNC Symbol;Acc:HGNC:26136]	-	146	137	130	161	240	327	0.789254	0.771147	0.784106	0.973067	1.57429	1.82684
ENSG00000172465	293.397	285.366	202.314	122.948	160.377	158.359	0.82322	1.76935	0.00407223	0.089324	TCEAL1	X	103628704	103630953	+	1602	protein_coding	transcription elongation factor A like 1 [Source:HGNC Symbol;Acc:HGNC:11616]	-	321	300	198	120	144	167	8.19762	7.97731	5.64177	3.42623	4.46227	4.40744
ENSG00000114439	983.475	796.172	1410.07	1616.76	1991.34	1827.29	-0.769141	0.586767	0.00408946	0.0895695	BBX	3	107522936	107811324	+	11877	protein_coding	BBX, HMG-box containing [Source:HGNC Symbol;Acc:HGNC:14422]	HMG	1076	837	1380	1578	1788	1927	3.70639	3.00204	5.30377	6.07713	7.47336	6.85974
ENSG00000065665	320.818	339.586	297.34	224.379	173.741	190.599	0.701799	1.62653	0.00411207	0.0898098	SEC61A2	10	12129637	12169961	+	3916	protein_coding	Sec61 translocon alpha 2 subunit [Source:HGNC Symbol;Acc:HGNC:17702]	-	351	357	291	219	156	201	3.66699	3.8835	3.39205	2.55799	1.97759	2.17013
ENSG00000120254	1372.84	1558.1	1750.32	1963.06	2639.53	2894.07	-0.679485	0.624388	0.00411255	0.0898098	MTHFD1L	6	150865549	151101887	+	5021	protein_coding	methylenetetrahydrofolate dehydrogenase (NADP+ dependent) 1 like [Source:HGNC Symbol;Acc:HGNC:21055]	-	1502	1638	1713	1916	2370	3052	12.2384	13.897	15.5733	17.4543	23.4322	25.6996
ENSG00000196369	116.079	93.2197	94.0044	173.151	197.13	162.152	-0.810197	0.570304	0.00412489	0.089947	SRGAP2B	1	144887265	145095528	-	7230	protein_coding	SLIT-ROBO Rho GTPase activating protein 2B [Source:HGNC Symbol;Acc:HGNC:35237]	-	127	98	92	169	177	171	0.718638	0.577412	0.580847	1.06917	1.21532	0.999978
ENSG00000180263	323.56	214.025	273.839	540.969	380.895	472.231	-0.780929	0.581992	0.00413599	0.0900564	FGD6	12	95076749	95217482	-	10044	protein_coding	FYVE, RhoGEF and PH domain containing 6 [Source:HGNC Symbol;Acc:HGNC:21740]	-	354	225	268	528	342	498	1.44192	0.954275	1.21798	2.4045	1.69034	2.09631
ENSG00000175155	268.719	250.171	305.514	316.59	1035.77	480.765	-1.15248	0.449852	0.00416839	0.0906289	YPEL2	17	59331689	59401729	+	8667	protein_coding	yippee like 2 [Source:HGNC Symbol;Acc:HGNC:18326]	-	294	263	299	309	930	507	1.38779	1.29266	1.57476	1.63075	5.32684	2.47327
ENSG00000079337	106.939	110.342	201.292	74.7931	63.4825	60.6883	1.07174	2.10197	0.00418231	0.0907985	RAPGEF3	12	47734367	47771040	-	12078	protein_coding	Rap guanine nucleotide exchange factor 3 [Source:HGNC Symbol;Acc:HGNC:16629]	-	117	116	197	73	57	64	0.396311	0.409129	0.744533	0.276456	0.23428	0.224036
ENSG00000111752	245.869	253.976	433.238	491.79	624.801	562.315	-0.848168	0.55549	0.00420692	0.0911922	PHC1	12	8913896	8941467	+	6090	protein_coding	polyhomeotic homolog 1 [Source:HGNC Symbol;Acc:HGNC:3182]	-	269	267	424	480	561	593	1.80709	1.86763	3.17805	3.60514	4.573	4.1169
ENSG00000004399	3943.95	2969.71	2519.73	6182.21	6899.54	3795.86	-0.839143	0.558976	0.00421275	0.0911922	PLXND1	3	129555175	129606818	-	9738	protein_coding	plexin D1 [Source:HGNC Symbol;Acc:HGNC:9107]	-	4315	3122	2466	6034	6195	4003	18.1283	13.6572	11.5594	28.3422	31.5811	17.38
ENSG00000197301	70.3788	83.7075	23.5011	24.5895	15.5922	16.1203	1.65869	3.15729	0.0042269	0.0912345	AC090673.1	12	65851340	65882167	-	6033	antisense	uncharacterized LOC100129940 [Source:NCBI gene;Acc:100129940]	-	77	88	23	24	14	17	0.522159	0.621365	0.174023	0.18196	0.115199	0.119137
ENSG00000171700	388.454	568.83	450.608	311.467	267.295	275.942	0.719846	1.64701	0.00423029	0.0912345	RGS19	20	64073181	64079988	-	2028	protein_coding	regulator of G protein signaling 19 [Source:HGNC Symbol;Acc:HGNC:13735]	-	425	598	441	304	240	291	8.57366	12.5612	9.9262	6.85652	5.87488	6.06677
ENSG00000196110	36.5604	19.9757	61.3072	87.0878	102.463	98.6185	-1.29324	0.408033	0.00423316	0.0912345	ZNF699	19	9294275	9309838	-	3623	protein_coding	zinc finger protein 699 [Source:HGNC Symbol;Acc:HGNC:24750]	zf-C2H2	40	21	60	85	92	104	0.451686	0.246916	0.755954	1.07312	1.26059	1.21366
ENSG00000113580	2751.17	2236.32	2390.98	3450.73	4144.18	3465.87	-0.58395	0.667135	0.0042425	0.0912451	NR3C1	5	143277931	143435512	-	9172	protein_coding	nuclear receptor subfamily 3 group C member 1 [Source:HGNC Symbol;Acc:HGNC:7978]	ESR-like	3010	2351	2340	3368	3721	3655	13.426	10.9191	11.6457	16.796	20.1396	16.8483
ENSG00000143248	184.63	36.1464	40.8715	574.78	160.377	183.961	-1.8112	0.284953	0.00424596	0.0912451	RGS5	1	163111121	163321791	-	6821	protein_coding	regulator of G protein signaling 5 [Source:HGNC Symbol;Acc:HGNC:10001]	-	202	38	40	561	144	194	1.21157	0.237319	0.267685	3.76195	1.04802	1.2025
ENSG00000162924	57.5826	55.1708	109.331	117.825	192.675	167.841	-1.10895	0.463632	0.00426038	0.0913341	REL	2	60881521	60931610	+	13170	protein_coding	REL proto-oncogene, NF-kB subunit [Source:HGNC Symbol;Acc:HGNC:9954]	RHD	63	58	107	115	173	177	0.195704	0.187603	0.37086	0.399402	0.652102	0.568225
ENSG00000174804	486.253	431.855	434.259	888.296	610.323	678.002	-0.686609	0.621312	0.0042669	0.0913341	FZD4	11	86945679	86955391	-	7383	protein_coding	frizzled class receptor 4 [Source:HGNC Symbol;Acc:HGNC:4042]	-	532	454	425	867	548	715	2.94798	2.61951	2.62766	5.37136	3.68471	4.09455
ENSG00000271614	49.3565	54.2196	53.1329	8.1965	20.0471	26.5511	1.51263	2.85329	0.00426858	0.0913341	ATP2B1-AS1	12	89708959	89712590	+	3632	lincRNA	ATP2B1 antisense RNA 1 [Source:HGNC Symbol;Acc:HGNC:27883]	-	54	57	52	8	18	28	0.608265	0.668539	0.653537	0.100749	0.246027	0.325946
ENSG00000181610	986.217	1093.9	936.979	737.685	574.683	661.882	0.611661	1.52802	0.00429697	0.0918091	MRPS23	17	57834781	57850056	-	6379	protein_coding	mitochondrial ribosomal protein S23 [Source:HGNC Symbol;Acc:HGNC:14509]	-	1079	1150	917	720	516	698	6.92012	7.67968	6.5619	5.16271	4.01562	4.62632
ENSG00000187583	177.318	207.366	381.127	116.8	103.577	150.773	1.04283	2.06027	0.00433549	0.0924987	PLEKHN1	1	966497	975865	+	2833	protein_coding	pleckstrin homology domain containing N1 [Source:HGNC Symbol;Acc:HGNC:25284]	-	194	218	373	114	93	159	2.80156	3.27799	6.01	1.84059	1.62964	2.37292
ENSG00000175592	3541.79	3489.08	3875.64	2942.54	1181.66	1507.73	0.95342	1.93646	0.00435314	0.0927419	FOSL1	11	65892049	65900573	-	1887	protein_coding	FOS like 1, AP-1 transcription factor subunit [Source:HGNC Symbol;Acc:HGNC:13718]	TF_bZIP	3875	3668	3793	2872	1061	1590	84.0127	82.8047	91.7537	69.6162	27.9125	35.6253
ENSG00000101335	15217.4	9257.29	9873.53	8179.08	5673.33	6139.95	0.780791	1.71807	0.00437824	0.0931402	MYL9	20	36541484	36551447	+	2821	protein_coding	myosin light chain 9 [Source:HGNC Symbol;Acc:HGNC:15754]	-	16649	9732	9663	7983	5094	6475	241.452	146.959	156.358	129.438	89.6419	97.0442
ENSG00000114127	592.279	518.416	728.534	933.377	958.919	964.375	-0.635555	0.643693	0.0043844	0.0931402	XRN1	3	142306607	142448062	-	11982	protein_coding	5'-3' exoribonuclease 1 [Source:HGNC Symbol;Acc:HGNC:30654]	-	648	545	713	911	861	1017	2.21254	1.9376	2.71627	3.47766	3.56721	3.5886
ENSG00000178741	2068.4	2615.86	1780.97	1346.28	1371	1434.71	0.638934	1.55718	0.00439763	0.0932875	COX5A	15	74919791	74938168	-	1411	protein_coding	cytochrome c oxidase subunit 5A [Source:HGNC Symbol;Acc:HGNC:2267]	-	2263	2750	1743	1314	1231	1513	65.6149	83.0239	56.3875	42.5958	43.3098	45.3362
ENSG00000126870	258.665	297.732	315.732	426.218	492.268	443.783	-0.64358	0.640123	0.00440601	0.0933319	WDR60	7	158856578	158956747	+	6667	protein_coding	WD repeat domain 60 [Source:HGNC Symbol;Acc:HGNC:21862]	-	283	313	309	416	442	468	1.7366	1.99992	2.11563	2.85405	3.29115	2.96789
ENSG00000183828	385.712	217.83	115.462	146.512	66.8237	39.8267	1.50714	2.84246	0.00441661	0.0934024	NUDT14	14	105172938	105181323	-	1916	protein_coding	nudix hydrolase 14 [Source:HGNC Symbol;Acc:HGNC:20141]	-	422	229	113	143	60	42	9.01077	5.09141	2.69213	3.4138	1.55457	0.926801
ENSG00000011638	709.272	474.659	534.395	318.639	354.165	373.612	0.715678	1.64225	0.00442723	0.0934024	TMEM159	16	21158377	21180616	+	2558	protein_coding	transmembrane protein 159 [Source:HGNC Symbol;Acc:HGNC:30136]	-	776	499	523	311	318	394	12.411	8.30994	9.33284	5.56106	6.17138	6.51221
ENSG00000117410	4437.52	4360.4	2515.64	2464.07	2267.55	1581.69	0.841738	1.79221	0.00443286	0.0934024	ATP6V0B	1	43974487	43978295	+	3535	protein_coding	ATPase H+ transporting V0 subunit b [Source:HGNC Symbol;Acc:HGNC:861]	-	4855	4584	2462	2405	2036	1668	56.1882	55.2399	31.7915	31.1189	28.5919	19.9498
ENSG00000196411	1169.02	1212.81	1113.75	1593.19	2172.88	1625.31	-0.624889	0.64847	0.00443454	0.0934024	EPHB4	7	100802565	100827521	-	6435	protein_coding	EPH receptor B4 [Source:HGNC Symbol;Acc:HGNC:3395]	-	1279	1275	1090	1555	1951	1714	8.13143	8.44033	7.73198	11.053	15.051	11.2615
ENSG00000048162	562.116	799.977	571.179	473.348	226.087	325.251	0.915403	1.8861	0.00444988	0.0934795	NOP16	5	176383938	176388975	-	2862	protein_coding	NOP16 nucleolar protein [Source:HGNC Symbol;Acc:HGNC:26934]	-	615	841	559	462	203	343	8.79125	12.5177	8.91569	7.38364	3.52113	5.06707
ENSG00000167920	141.672	223.537	174.726	118.849	86.8707	71.1191	0.964299	1.95112	0.00445081	0.0934795	TMEM99	17	40819106	40836274	+	2362	protein_coding	transmembrane protein 99 [Source:HGNC Symbol;Acc:HGNC:28305]	-	155	235	171	116	78	75	2.68471	4.23824	3.30468	2.24634	1.63934	1.3425
ENSG00000187837	431.413	637.318	276.904	158.807	300.706	183.013	1.06776	2.09617	0.00450582	0.0945011	HIST1H1C	6	26055787	26056428	-	642	protein_coding	histone cluster 1 H1 family member c [Source:HGNC Symbol;Acc:HGNC:4716]	-	472	670	271	155	270	193	30.0782	44.4567	19.2685	11.0432	20.8778	12.7103
ENSG00000258183	3.65604	14.2683	4.08715	0	0	0	5.2805	38.8677	0.00451125	1	LINC02392	12	90280894	90300340	+	1122	lincRNA	long intergenic non-protein coding RNA 2392 [Source:HGNC Symbol;Acc:HGNC:53319]	-	4	15	4	0	0	0	0.145852	0.569503	0.162735	0	0	0
ENSG00000174791	1820.71	2008.03	1630.77	1364.72	1129.32	1121.79	0.594505	1.50995	0.00454711	0.0952324	RIN1	11	66330242	66336840	-	5469	protein_coding	Ras and Rab interactor 1 [Source:HGNC Symbol;Acc:HGNC:18749]	-	1992	2111	1596	1332	1014	1183	14.9014	16.4429	13.321	11.1402	9.20419	9.14555
ENSG00000152402	5.48406	10.4634	1.02179	26.6386	54.5727	12.3273	-2.45115	0.182865	0.00456303	0.0954309	GUCY1A2	11	106674012	107018524	-	16361	protein_coding	guanylate cyclase 1 soluble subunit alpha 2 [Source:HGNC Symbol;Acc:HGNC:4684]	-	6	11	1	26	49	13	0.0150033	0.0286405	0.00278999	0.0726878	0.148676	0.0335944
ENSG00000013588	150.812	317.708	327.994	510.232	395.373	714.984	-1.02583	0.491126	0.00457283	0.0955014	GPRC5A	12	12890782	12917937	+	8440	protein_coding	G protein-coupled receptor class C group 5 member A [Source:HGNC Symbol;Acc:HGNC:9836]	-	165	334	321	498	355	754	0.799809	1.68578	1.7361	2.69889	2.08805	3.77713
ENSG00000158122	276.945	421.391	275.882	182.372	198.244	182.065	0.792391	1.73194	0.00459307	0.0957892	PRXL2C	9	96639577	96655303	-	3084	protein_coding	peroxiredoxin like 2C [Source:HGNC Symbol;Acc:HGNC:16881]	-	303	443	270	178	178	192	4.01951	6.11909	3.99634	2.64	2.86524	2.6322
ENSG00000104415	70.3788	160.756	172.682	163.93	2544.87	564.212	-3.01892	0.123371	0.00462063	0.0961253	WISP1	8	133191039	133231690	+	5190	protein_coding	WNT1 inducible signaling pathway protein 1 [Source:HGNC Symbol;Acc:HGNC:12769]	-	77	169	169	160	2285	595	0.606972	1.38713	1.48639	1.4101	21.8562	4.84711
ENSG00000223768	581.31	490.83	698.902	777.643	1055.81	1062.05	-0.709449	0.611554	0.00462216	0.0961253	LINC00205	21	45288050	45297806	+	7619	bidirectional_promoter_lncRNA	long intergenic non-protein coding RNA 205 [Source:HGNC Symbol;Acc:HGNC:16420]	-	636	516	684	759	948	1120	3.41511	2.88502	4.09799	4.55661	6.17683	6.21517
ENSG00000182670	4824.15	3492.89	4989.39	6207.83	8031.09	6793.3	-0.660467	0.632673	0.0046482	0.0965315	TTC3	21	37073226	37203112	+	15883	protein_coding	tetratricopeptide repeat domain 3 [Source:HGNC Symbol;Acc:HGNC:12393]	-	5278	3672	4883	6059	7211	7164	13.5951	9.84845	14.0335	17.4488	22.5382	19.0702
ENSG00000134853	2869.08	1989.96	2745.54	4136.16	3424.71	4599.04	-0.677267	0.625349	0.00466072	0.0965787	PDGFRA	4	54229097	54298247	+	9732	protein_coding	platelet derived growth factor receptor alpha [Source:HGNC Symbol;Acc:HGNC:8803]	-	3139	2092	2687	4037	3075	4850	13.1958	9.15709	12.6031	18.9738	15.6855	21.0704
ENSG00000123066	763.198	710.562	1141.34	1516.35	1502.42	1299.11	-0.723687	0.605548	0.0046635	0.0965787	MED13L	12	115953872	116277719	-	37364	protein_coding	mediator complex subunit 13 like [Source:HGNC Symbol;Acc:HGNC:22962]	-	835	747	1117	1480	1349	1370	0.914278	0.851657	1.36462	1.81178	1.79231	1.55024
ENSG00000276023	1001.76	1150.03	950.262	823.748	488.926	438.094	0.825327	1.77194	0.00468938	0.0968152	DUSP14	17	37489831	37513501	+	2499	protein_coding	dual specificity phosphatase 14 [Source:HGNC Symbol;Acc:HGNC:17007]	-	1096	1209	930	804	439	462	17.9428	20.609	16.9875	14.7159	8.72075	7.81643
ENSG00000037749	462.489	371.928	563.005	790.962	936.645	631.538	-0.755411	0.592377	0.00469223	0.0968152	MFAP3	5	154038906	154220478	+	7795	protein_coding	microfibril associated protein 3 [Source:HGNC Symbol;Acc:HGNC:7034]	-	506	391	551	772	841	666	2.6557	2.13677	3.22662	4.53001	5.35593	3.61236
ENSG00000126524	2596.7	3009.66	1874.98	1807.33	1416.66	1139.8	0.777868	1.7146	0.00469451	0.0968152	SBDS	7	66987677	66995601	-	1732	protein_coding	SBDS, ribosome maturation factor [Source:HGNC Symbol;Acc:HGNC:19440]	-	2841	3164	1835	1764	1272	1202	67.1071	77.8191	48.3616	46.5853	36.4581	29.342
ENSG00000138336	10.0541	14.2683	29.6318	26.6386	84.6433	66.3779	-1.72418	0.30267	0.00470782	0.096955	TET1	10	68560656	68694482	+	9288	protein_coding	tet methylcytosine dioxygenase 1 [Source:HGNC Symbol;Acc:HGNC:29484]	-	11	15	29	26	76	70	0.0484524	0.0687966	0.142524	0.128041	0.406206	0.318646
ENSG00000204758	25.5923	31.3903	35.7625	11.2702	11.1373	5.68953	1.72957	3.31628	0.00473914	0.097377	AC008429.1	5	172954786	172959392	-	2780	antisense	uncharacterized LOC100268168 [Source:NCBI gene;Acc:100268168]	-	28	33	35	11	10	6	0.412058	0.50567	0.574693	0.180986	0.178571	0.0912513
ENSG00000070669	2.74203	7.60977	15.3268	21.5158	41.2079	39.8267	-2.00875	0.248488	0.00474145	0.097377	ASNS	7	97852118	97872542	-	4455	protein_coding	asparagine synthetase (glutamine-hydrolyzing) [Source:HGNC Symbol;Acc:HGNC:753]	-	3	8	15	21	37	42	0.0275498	0.0764962	0.153694	0.21561	0.412296	0.398597
ENSG00000145284	366.518	206.415	186.987	532.773	564.66	366.026	-0.944239	0.519704	0.00479918	0.0984263	SCD5	4	82629539	82798857	-	4292	protein_coding	stearoyl-CoA desaturase 5 [Source:HGNC Symbol;Acc:HGNC:21088]	-	401	217	183	520	507	386	3.82234	2.15376	1.94627	5.54168	5.86413	3.80242
ENSG00000074219	696.476	692.489	486.371	939.524	1136	937.824	-0.683671	0.622579	0.00482544	0.0986113	TEAD2	19	49340595	49362457	-	2980	protein_coding	TEA domain transcription factor 2 [Source:HGNC Symbol;Acc:HGNC:11715]	TEA	762	728	476	917	1020	989	10.4613	10.4067	7.29127	14.0751	16.9918	14.0318
ENSG00000235790	22.8503	19.0244	21.4575	37.9088	50.1177	73.0156	-1.34816	0.392793	0.00482652	0.0986113	AC114488.2	1	31644049	31660162	+	2216	antisense	novel transcript, antisense to COL16A1	-	25	20	21	37	45	77	0.461546	0.384466	0.432576	0.763713	1.00809	1.46911
ENSG00000084112	2402.93	2035.61	2817.07	3736.58	4176.48	3293.29	-0.627142	0.647458	0.0048377	0.0986113	SSH1	12	108778192	108857590	-	14537	protein_coding	slingshot protein phosphatase 1 [Source:HGNC Symbol;Acc:HGNC:30579]	-	2629	2140	2757	3647	3750	3473	7.39879	6.271	8.65714	11.4752	12.806	10.101
ENSG00000196214	159.038	125.561	123.636	203.888	256.157	233.271	-0.762923	0.589301	0.00484005	0.0986113	ZNF766	19	52269571	52296046	+	7335	protein_coding	zinc finger protein 766 [Source:HGNC Symbol;Acc:HGNC:28063]	zf-C2H2	174	132	121	199	230	246	0.970497	0.766605	0.753005	1.24094	1.55662	1.41797
ENSG00000182154	1846.3	2287.69	1615.45	1175.17	1280.79	1285.83	0.61976	1.53662	0.00484145	0.0986113	MRPL41	9	137551199	137552555	+	1262	protein_coding	mitochondrial ribosomal protein L41 [Source:HGNC Symbol;Acc:HGNC:14492]	-	2020	2405	1581	1147	1150	1356	65.4843	81.1808	57.1854	41.5721	45.237	45.429
ENSG00000023572	668.141	725.782	488.414	460.029	330.777	304.39	0.781691	1.71914	0.00486002	0.0988537	GLRX2	1	193090866	193106114	-	6210	protein_coding	glutaredoxin 2 [Source:HGNC Symbol;Acc:HGNC:16065]	-	731	763	478	449	297	321	4.81583	5.23396	3.51357	3.30714	2.37422	2.18548
ENSG00000152284	318.99	262.537	201.292	411.874	524.566	401.112	-0.771553	0.585786	0.00486797	0.0988797	TCF7L1	2	85133410	85310388	+	4414	protein_coding	transcription factor 7 like 1 [Source:HGNC Symbol;Acc:HGNC:11640]	HMG	349	276	197	402	471	423	3.23473	2.66363	2.03726	4.16574	5.29717	4.05173
ENSG00000189339	1016.38	948.368	1417.22	1394.43	2659.58	1999.87	-0.840035	0.55863	0.00487472	0.0988814	SLC35E2B	1	1659529	1692728	-	8395	protein_coding	solute carrier family 35 member E2B [Source:HGNC Symbol;Acc:HGNC:33941]	-	1112	997	1387	1361	2388	2109	5.41912	5.05909	7.54168	7.41541	14.1211	10.6216
ENSG00000156011	1692.75	1443.95	2819.11	2567.55	6101	3510.44	-1.03205	0.489016	0.00489681	0.0989689	PSD3	8	18527301	19084730	-	15213	protein_coding	pleckstrin and Sec7 domain containing 3 [Source:HGNC Symbol;Acc:HGNC:19093]	-	1852	1518	2759	2506	5478	3702	4.98048	4.25064	8.27846	7.53467	17.8757	10.2886
ENSG00000168016	390.282	160.756	250.338	493.839	579.138	476.972	-0.951012	0.51727	0.00490079	0.0989689	TRANK1	3	36826820	36945098	-	12174	protein_coding	tetratricopeptide repeat and ankyrin repeat containing 1 [Source:HGNC Symbol;Acc:HGNC:29011]	-	427	169	245	482	520	503	1.43496	0.591359	0.91864	1.81097	2.12044	1.7469
ENSG00000276386	27.4203	7.60977	9.19608	88.1124	25.6157	50.2575	-1.88631	0.270498	0.00490723	0.0989689	CNTNAP3P2	9	67059560	67293468	+	3861	unprocessed_pseudogene	contactin associated protein-like 3 pseudogene 2 [Source:HGNC Symbol;Acc:HGNC:49589]	-	30	8	9	86	23	53	0.317882	0.0882649	0.106403	1.01882	0.295722	0.580375
ENSG00000110844	69.4648	72.2928	114.44	131.144	159.263	224.736	-1.01047	0.496385	0.00491007	0.0989689	PRPF40B	12	49568218	49644666	+	9444	protein_coding	pre-mRNA processing factor 40 homolog B [Source:HGNC Symbol;Acc:HGNC:25031]	-	76	76	112	128	143	237	0.329232	0.342811	0.541346	0.619943	0.751684	1.06102
ENSG00000154803	1030.09	773.343	554.83	492.815	481.13	344.217	0.83993	1.78996	0.00491415	0.0989689	FLCN	17	17212212	17237188	-	9786	protein_coding	folliculin [Source:HGNC Symbol;Acc:HGNC:27310]	-	1127	813	543	481	432	363	4.71155	3.53902	2.53284	2.24822	2.19146	1.56832
ENSG00000109787	1137.94	819.002	647.813	1289.92	1823.17	1391.09	-0.789692	0.578468	0.00491908	0.0989689	KLF3	4	38664196	38701042	+	6297	protein_coding	Kruppel like factor 3 [Source:HGNC Symbol;Acc:HGNC:16516]	zf-C2H2	1245	861	634	1259	1637	1467	8.08874	5.82461	4.59587	9.14513	12.9054	9.84984
ENSG00000238042	3.65604	6.65855	10.2179	0	0	0	5.17721	36.1821	0.00492068	1	LINC02257	1	221880981	221978523	-	998	lincRNA	long intergenic non-protein coding RNA 2257 [Source:HGNC Symbol;Acc:HGNC:53159]	-	4	7	10	0	0	0	0.163974	0.298789	0.457385	0	0	0
ENSG00000048052	541.094	425.196	213.553	256.141	159.263	101.463	1.1917	2.28422	0.00492773	0.0990087	HDAC9	7	18086949	19002416	+	16827	protein_coding	histone deacetylase 9 [Source:HGNC Symbol;Acc:HGNC:14065]	-	592	447	209	250	143	107	1.43933	1.13161	0.56696	0.679566	0.421876	0.26885
ENSG00000145365	143.5	176.927	162.464	219.256	311.844	287.321	-0.761115	0.59004	0.0049427	0.099175	TIFA	4	112274542	112285903	-	4250	protein_coding	TRAF interacting protein with forkhead associated domain [Source:HGNC Symbol;Acc:HGNC:19075]	-	157	186	159	214	280	303	1.51132	1.86433	1.70774	2.30315	3.27058	3.0143
ENSG00000078902	2129.64	1934.78	1564.36	1340.13	1232.9	1073.42	0.626563	1.54388	0.0049677	0.099542	TOLLIP	11	1274371	1309654	-	5983	protein_coding	toll interacting protein [Source:HGNC Symbol;Acc:HGNC:16476]	-	2330	2034	1531	1308	1107	1132	15.9324	14.482	11.6807	9.9997	9.1851	7.99945
ENSG00000117691	960.625	1086.29	781.667	516.38	704.99	521.54	0.699223	1.62363	0.00498017	0.0996572	NENF	1	212432887	212446379	+	1297	protein_coding	neudesin neurotrophic factor [Source:HGNC Symbol;Acc:HGNC:30384]	-	1051	1142	765	504	633	550	33.1519	37.508	26.9237	17.7741	24.2281	17.929
ENSG00000123342	643.463	548.855	619.203	718.218	1642.75	1006.1	-0.893994	0.538122	0.00502561	0.100417	MMP19	12	55835433	55842966	-	4672	protein_coding	matrix metallopeptidase 19 [Source:HGNC Symbol;Acc:HGNC:7165]	-	704	577	606	701	1475	1061	6.16474	5.26103	5.92083	6.86299	15.6727	9.60164
ENSG00000205352	1414.89	1886.27	1122.94	921.082	889.868	903.687	0.70472	1.62983	0.00503169	0.100417	PRR13	12	53441605	53446645	+	2897	protein_coding	proline rich 13 [Source:HGNC Symbol;Acc:HGNC:24528]	-	1548	1983	1099	899	799	953	21.8609	29.159	17.3166	14.1941	13.6916	13.9084
ENSG00000186300	40.2164	42.805	45.9804	74.7931	105.804	80.6017	-1.01704	0.494128	0.00505105	0.100668	ZNF555	19	2841435	2860484	+	8557	protein_coding	zinc finger protein 555 [Source:HGNC Symbol;Acc:HGNC:28382]	zf-C2H2	44	45	45	73	95	85	0.210366	0.224021	0.240051	0.390211	0.551134	0.419982
ENSG00000158406	74.0348	97.9758	37.8061	36.8843	21.1608	18.9651	1.44777	2.72786	0.00506353	0.100767	HIST1H4H	6	26277609	26285638	-	2163	protein_coding	histone cluster 1 H4 family member h [Source:HGNC Symbol;Acc:HGNC:4788]	-	81	103	37	36	19	20	1.53205	2.02852	0.780832	0.761279	0.436066	0.390937
ENSG00000106266	1259.51	1526.71	1229.21	900.591	963.374	783.259	0.601385	1.51717	0.00506962	0.100767	SNX8	7	2251770	2354318	-	5773	protein_coding	sorting nexin 8 [Source:HGNC Symbol;Acc:HGNC:14972]	-	1378	1605	1203	879	865	826	9.76546	11.8433	9.5121	6.96443	7.43824	6.04939
ENSG00000183458	114.251	51.366	308.58	414.948	453.287	398.267	-1.41849	0.374104	0.00508102	0.100859	AC138932.1	16	14911551	14935708	+	6830	transcribed_unprocessed_pseudogene	polycystic kidney disease 1 (autosomal dominant) (PKD1) pseudogene	-	125	54	302	405	407	420	0.748746	0.336799	2.01836	2.71227	2.95821	2.59993
ENSG00000228436	27.4203	39.9513	10.2179	6.14738	5.56864	5.68953	2.1583	4.46388	0.0051231	0.101558	AL139260.1	1	38860000	38919396	+	976	antisense	uncharacterized LOC105378663 [Source:NCBI gene;Acc:105378663]	-	30	42	10	6	5	6	1.25752	1.83315	0.467695	0.28119	0.254317	0.259917
ENSG00000100201	5271.1	4503.08	4909.69	6860.47	8521.13	6545.8	-0.578447	0.669684	0.00513746	0.101707	DDX17	22	38483440	38507660	-	9995	protein_coding	DEAD-box helicase 17 [Source:HGNC Symbol;Acc:HGNC:2740]	-	5767	4734	4805	6696	7651	6903	23.6054	20.1764	21.9444	30.643	38.0006	29.2003
ENSG00000077684	133.445	150.293	367.843	324.786	526.793	620.159	-1.1767	0.442363	0.00514849	0.101789	JADE1	4	128809623	128875224	+	9129	protein_coding	jade family PHD finger 1 [Source:HGNC Symbol;Acc:HGNC:30027]	-	146	158	360	317	473	654	0.654297	0.737278	1.80008	1.58831	2.57213	3.02892
ENSG00000111863	260.493	251.122	243.185	180.323	85.757	135.6	0.908635	1.87727	0.00518324	0.10234	ADTRP	6	11712054	11807046	-	4150	protein_coding	androgen dependent TFPI regulating protein [Source:HGNC Symbol;Acc:HGNC:21214]	-	285	264	238	176	77	143	2.80958	2.7099	2.61783	1.93983	0.921081	1.45687
ENSG00000174233	919.494	598.318	1050.4	1301.19	1627.16	1395.83	-0.751717	0.593896	0.00521328	0.102796	ADCY6	12	48766194	48789037	-	8410	protein_coding	adenylate cyclase 6 [Source:HGNC Symbol;Acc:HGNC:237]	-	1006	629	1028	1270	1461	1472	4.89381	3.18605	5.57968	6.90726	8.62402	7.40022
ENSG00000163735	13350.9	39018.2	146240	1767.37	13206.6	10365.4	2.97047	7.83793	0.00523062	0.103001	CXCL5	4	73995642	73998779	-	2538	protein_coding	C-X-C motif chemokine ligand 5 [Source:HGNC Symbol;Acc:HGNC:10642]	-	14607	41019	143122	1725	11858	10931	235.459	688.48	2574.11	31.0882	231.94	182.096
ENSG00000123096	108.767	97.9758	151.224	94.2598	349.71	497.834	-1.39639	0.37988	0.00523789	0.103007	SSPN	12	26121991	26299290	+	6821	protein_coding	sarcospan [Source:HGNC Symbol;Acc:HGNC:11322]	-	119	103	148	92	314	525	0.713746	0.64326	0.990436	0.616933	2.28527	3.2542
ENSG00000254221	9.1401	1.90244	1.02179	17.4176	30.0706	20.8616	-2.483	0.178872	0.00526644	0.103432	PCDHGB1	5	141350102	141512979	+	4773	protein_coding	protocadherin gamma subfamily B, 1 [Source:HGNC Symbol;Acc:HGNC:8708]	-	10	2	1	17	27	22	0.0857144	0.0178499	0.00956359	0.162913	0.28082	0.194879
ENSG00000112984	200.168	407.123	642.704	906.738	622.574	1239.37	-1.14806	0.451233	0.00527779	0.103517	KIF20A	5	138178719	138187715	+	3958	protein_coding	kinesin family member 20A [Source:HGNC Symbol;Acc:HGNC:9787]	-	219	428	629	885	559	1307	2.26367	4.60644	7.25416	10.2274	7.01118	13.9615
ENSG00000115604	8.22609	4.75611	5.10893	30.7369	22.2746	18.0168	-1.96756	0.255684	0.00530979	0.103935	IL18R1	2	102311529	102398775	+	4353	protein_coding	interleukin 18 receptor 1 [Source:HGNC Symbol;Acc:HGNC:5988]	-	9	5	5	30	20	19	0.0845861	0.0489304	0.0524317	0.315232	0.228085	0.184543
ENSG00000147155	478.027	494.635	566.07	325.811	271.75	372.664	0.664198	1.58469	0.0053131	0.103935	EBP	X	48521158	48528716	+	2409	protein_coding	EBP, cholestenol delta-isomerase [Source:HGNC Symbol;Acc:HGNC:3133]	-	523	520	554	318	244	393	8.88198	9.19526	10.4975	6.03793	5.02815	6.89745
ENSG00000124787	204.738	370.976	182.9	130.119	136.988	125.17	0.952098	1.93468	0.00533409	0.104073	RPP40	6	4994732	5004063	-	1962	protein_coding	ribonuclease P/MRP subunit p40 [Source:HGNC Symbol;Acc:HGNC:20992]	-	224	390	179	127	123	132	4.67083	8.46766	4.16454	2.96076	3.11216	2.84451
ENSG00000253537	77.6909	19.9757	25.5447	139.341	132.534	76.8087	-1.49674	0.354353	0.00533581	0.104073	PCDHGA7	5	141382739	141512979	+	5443	protein_coding	protocadherin gamma subfamily A, 7 [Source:HGNC Symbol;Acc:HGNC:8705]	-	85	21	25	136	119	81	0.638889	0.164353	0.209659	1.14287	1.08534	0.629187
ENSG00000137414	800.673	720.075	758.166	1029.69	1321.99	1078.17	-0.589517	0.664566	0.00534665	0.104073	FAM8A1	6	17600355	17611719	+	4677	protein_coding	family with sequence similarity 8 member A1 [Source:HGNC Symbol;Acc:HGNC:16372]	-	876	757	742	1005	1187	1137	7.6627	6.89487	7.24184	9.82871	12.5991	10.2784
ENSG00000164050	735.778	597.367	580.375	911.861	1501.3	882.825	-0.783958	0.580771	0.00535444	0.104073	PLXNB1	3	48403854	48430051	-	9733	protein_coding	plexin B1 [Source:HGNC Symbol;Acc:HGNC:9103]	-	805	628	568	890	1348	931	3.38372	2.74859	2.66388	4.18255	6.87541	4.04423
ENSG00000135835	78.6049	59.9269	102.179	95.2843	232.769	201.03	-1.13676	0.454781	0.00535526	0.104073	KIAA1614	1	180913154	180951614	+	10195	protein_coding	KIAA1614 [Source:HGNC Symbol;Acc:HGNC:29327]	-	86	63	100	93	209	212	0.345109	0.263239	0.447739	0.417247	1.01769	0.879187
ENSG00000198315	442.381	253.025	408.715	566.583	753.994	601.194	-0.799283	0.574635	0.00536895	0.104203	ZKSCAN8	6	28141910	28159472	+	7565	protein_coding	zinc finger with KRAB and SCAN domains 8 [Source:HGNC Symbol;Acc:HGNC:12983]	zf-C2H2	484	266	400	553	677	634	2.61747	1.49786	2.41359	3.3436	4.44258	3.54334
ENSG00000228300	992.615	1501.03	866.475	686.457	639.28	682.744	0.742429	1.67299	0.0053803	0.104286	C19orf24	19	1275438	1279249	+	2193	protein_coding	chromosome 19 open reading frame 24 [Source:HGNC Symbol;Acc:HGNC:26073]	-	1086	1578	848	670	574	720	20.2599	30.6525	17.651	13.9744	12.9936	13.8812
ENSG00000149541	2942.2	2242.03	1659.38	1616.76	1248.49	1128.42	0.777193	1.71379	0.00541117	0.104748	B3GAT3	11	62615296	62622175	-	2428	protein_coding	beta-1,3-glucuronyltransferase 3 [Source:HGNC Symbol;Acc:HGNC:923]	-	3219	2357	1624	1578	1121	1190	54.2397	41.3531	30.5316	29.7274	22.9199	20.722
ENSG00000136153	1105.04	598.318	603.876	2514.28	1048.02	1254.54	-1.06178	0.479042	0.00542849	0.104946	LMO7	13	75620434	75859870	+	14367	protein_coding	LIM domain 7 [Source:HGNC Symbol;Acc:HGNC:6646]	-	1209	629	591	2454	941	1323	3.44275	1.86501	1.87773	7.8128	3.25146	3.89338
ENSG00000132031	200.168	175.976	201.292	280.73	284.001	402.06	-0.744491	0.596879	0.00544752	0.105137	MATN3	2	19992111	20012694	-	3118	protein_coding	matrilin 3 [Source:HGNC Symbol;Acc:HGNC:6909]	-	219	185	197	274	255	424	2.87351	2.52751	2.88405	4.0195	4.05994	5.7494
ENSG00000152229	259.579	190.244	255.447	324.786	395.373	460.852	-0.744166	0.597013	0.00545522	0.105137	PSTPIP2	18	45983536	46072272	-	4120	protein_coding	proline-serine-threonine phosphatase interacting protein 2 [Source:HGNC Symbol;Acc:HGNC:9581]	-	284	200	250	317	355	486	2.82011	2.0679	2.76984	3.51933	4.27747	4.98737
ENSG00000256894	15.5382	8.56099	8.1743	13.3193	57.9138	51.2058	-1.91901	0.264437	0.00545965	0.105137	AC022509.3	12	26125155	26126617	-	826	antisense	novel transcript, antisense to SSPN	-	17	9	8	13	52	54	0.842004	0.464152	0.442102	0.719882	3.12521	2.76405
ENSG00000257702	235.815	316.757	90.939	91.1861	114.714	54.9988	1.30503	2.47089	0.00549415	0.105664	LBX2-AS1	2	74502595	74504678	+	2084	antisense	LBX2 antisense RNA 1 [Source:HGNC Symbol;Acc:HGNC:25136]	-	258	333	89	89	103	58	5.06486	6.80682	1.94942	1.9534	2.45355	1.17669
ENSG00000134013	18393.5	15723.7	17356.1	26141.7	31751.3	21349	-0.622423	0.649579	0.00550206	0.105679	LOXL2	8	23297189	23425328	-	5707	protein_coding	lysyl oxidase like 2 [Source:HGNC Symbol;Acc:HGNC:6666]	-	20124	16530	16986	25515	28509	22514	144.262	123.385	135.861	204.496	247.987	166.793
ENSG00000132122	85.917	82.7563	114.44	137.291	169.287	220.943	-0.899899	0.535924	0.00552488	0.105897	SPATA6	1	48295372	48472208	-	5939	protein_coding	spermatogenesis associated 6 [Source:HGNC Symbol;Acc:HGNC:18309]	-	94	87	112	134	152	233	0.64753	0.624027	0.86083	1.03202	1.27053	1.65873
ENSG00000117228	392.11	400.464	457.761	587.074	688.284	613.521	-0.595292	0.661911	0.00553297	0.105897	GBP1	1	89052319	89065360	-	4992	protein_coding	guanylate binding protein 1 [Source:HGNC Symbol;Acc:HGNC:4182]	-	429	421	448	573	618	647	3.51583	3.59257	4.09653	5.25023	6.14567	5.47977
ENSG00000130052	272.375	85.6099	139.985	81.965	50.1177	74.9121	1.26577	2.40456	0.00553482	0.105897	STARD8	X	68647666	68725842	+	5558	protein_coding	StAR related lipid transfer domain containing 8 [Source:HGNC Symbol;Acc:HGNC:19161]	-	298	90	137	80	45	79	2.19353	0.689798	1.12516	0.658369	0.401929	0.600954
ENSG00000132003	207.48	161.708	317.776	249.993	674.919	560.419	-1.11284	0.462382	0.00554624	0.1059	ZSWIM4	19	13795460	13832230	+	4713	protein_coding	zinc finger SWIM-type containing 4 [Source:HGNC Symbol;Acc:HGNC:25704]	-	227	170	311	244	606	591	1.97049	1.53656	3.01214	2.36805	6.38308	5.30179
ENSG00000169715	2567.45	4016.06	5477.8	1513.28	1730.73	2940.54	0.963466	1.94999	0.00554923	0.1059	MT1E	16	56625475	56627112	+	1052	protein_coding	metallothionein 1E [Source:HGNC Symbol;Acc:HGNC:7397]	-	2809	4222	5361	1477	1554	3101	109.24	170.962	232.618	64.2189	73.3315	124.629
ENSG00000235385	18.2802	20.9269	8.1743	1.02456	3.34118	2.84477	2.72282	6.6016	0.00557313	0.106085	LINC02154	X	13266048	13303452	-	1557	lincRNA	long intergenic non-protein coding RNA 2154 [Source:HGNC Symbol;Acc:HGNC:53015]	-	20	22	8	1	3	3	0.525517	0.60191	0.234538	0.0293771	0.0956507	0.0814639
ENSG00000229334	171.834	204.513	134.876	108.604	92.4394	53.1023	1.01087	2.01512	0.00557324	0.106085	AC046143.1	3	194632923	194645401	+	972	antisense	novel transcript	-	188	215	132	106	83	56	7.91292	9.42258	6.19898	4.98813	4.23904	2.43587
ENSG00000099954	12.7961	11.4147	5.10893	38.9334	80.1884	10.4308	-2.13502	0.227665	0.00559308	0.106326	CECR2	22	17359949	17558149	+	10759	protein_coding	CECR2, histone acetyl-lysine reader [Source:HGNC Symbol;Acc:HGNC:1840]	-	14	12	5	38	72	11	0.0532355	0.0475124	0.0212134	0.161551	0.332213	0.0432269
ENSG00000141378	595.021	642.074	488.414	404.702	365.303	336.631	0.641298	1.55973	0.00562577	0.10681	PTRH2	17	59674636	59707626	-	4740	protein_coding	peptidyl-tRNA hydrolase 2 [Source:HGNC Symbol;Acc:HGNC:24265]	-	651	675	478	395	328	355	5.61885	6.06629	4.60322	3.81168	3.43519	3.16652
ENSG00000032219	203.824	188.342	218.662	323.762	359.734	287.321	-0.668049	0.629357	0.00563372	0.106825	ARID4A	14	58298385	58373887	+	7568	protein_coding	AT-rich interaction domain 4A [Source:HGNC Symbol;Acc:HGNC:9885]	ARID	223	198	214	316	323	303	1.2055	1.1145	1.29076	1.90987	2.11874	1.69276
ENSG00000075711	1010.9	742.904	1011.57	1273.53	1428.91	1610.14	-0.641208	0.641176	0.00565153	0.106912	DLG1	3	197042560	197299300	-	11001	protein_coding	discs large MAGUK scaffold protein 1 [Source:HGNC Symbol;Acc:HGNC:2900]	-	1106	781	990	1243	1283	1698	4.11309	3.02424	4.10786	5.16817	5.78962	6.52587
ENSG00000115233	3231.94	3480.52	2528.92	2356.49	1695.09	1782.72	0.663571	1.584	0.00565273	0.106912	PSMD14	2	161308038	161411717	+	7698	protein_coding	proteasome 26S subunit, non-ATPase 14 [Source:HGNC Symbol;Acc:HGNC:16889]	-	3536	3659	2475	2300	1522	1880	18.7923	20.248	14.6761	13.6662	9.81504	10.3255
ENSG00000149600	631.581	597.367	432.216	376.015	314.071	337.579	0.693036	1.61668	0.00566253	0.106961	COMMD7	20	32702691	32743997	-	2584	protein_coding	COMM domain containing 7 [Source:HGNC Symbol;Acc:HGNC:16223]	-	691	628	423	367	282	356	10.9403	10.353	7.47241	6.49638	5.41766	5.82492
ENSG00000165389	887.504	934.099	904.281	1096.28	1676.16	1504.88	-0.649894	0.637327	0.00570689	0.107661	SPTSSA	14	34432789	34462356	-	2777	protein_coding	serine palmitoyltransferase small subunit A [Source:HGNC Symbol;Acc:HGNC:20361]	-	971	982	885	1070	1505	1587	14.305	15.0638	14.5472	17.6241	26.9039	24.1621
ENSG00000185483	122.477	38.0489	14.305	394.457	163.718	86.2912	-1.87969	0.271743	0.00571752	0.107725	ROR1	1	63774022	64181498	+	6715	protein_coding	receptor tyrosine kinase like orphan receptor 1 [Source:HGNC Symbol;Acc:HGNC:10256]	-	134	40	14	385	147	91	0.816402	0.253753	0.0951688	2.62248	1.08674	0.572965
ENSG00000244045	246.783	261.586	189.031	147.537	123.624	141.29	0.75768	1.69077	0.0057336	0.107891	TMEM199	17	28357581	28363683	+	4620	protein_coding	transmembrane protein 199 [Source:HGNC Symbol;Acc:HGNC:18085]	-	270	275	185	144	111	149	2.39093	2.53564	1.82786	1.42567	1.19271	1.36357
ENSG00000157368	0.91401	1.90244	0	2.04913	41.2079	4.74128	-4.06892	0.0595845	0.00575464	1	IL34	16	70579895	70660682	+	2233	protein_coding	interleukin 34 [Source:HGNC Symbol;Acc:HGNC:28529]	-	1	2	0	2	37	5	0.0183213	0.0381539	0	0.0409675	0.822562	0.0946704
ENSG00000118242	49.3565	44.7074	71.5251	23.5649	17.8196	26.5511	1.27982	2.42808	0.0057627	0.108301	MREG	2	215942805	216034096	-	3056	protein_coding	melanoregulin [Source:HGNC Symbol;Acc:HGNC:25478]	-	54	47	70	23	16	28	0.722912	0.655152	1.04558	0.344249	0.259909	0.38738
ENSG00000158270	1393.87	1462.03	668.249	1904.66	4590.78	1529.54	-1.18698	0.439221	0.00578956	0.108668	COLEC12	18	316740	500722	-	7340	protein_coding	collectin subfamily member 12 [Source:HGNC Symbol;Acc:HGNC:16016]	-	1525	1537	654	1859	4122	1613	8.5	8.92022	4.06719	11.5846	27.8784	9.29119
ENSG00000077458	191.028	164.561	210.488	253.067	339.687	347.061	-0.73178	0.602161	0.00580238	0.108737	FAM76B	11	95768942	95790409	-	6042	protein_coding	family with sequence similarity 76 member B [Source:HGNC Symbol;Acc:HGNC:28492]	-	209	173	206	247	305	366	1.41518	1.21973	1.55632	1.86988	2.50596	2.56114
ENSG00000178974	311.677	247.318	326.972	413.923	564.66	457.059	-0.696133	0.617224	0.00581776	0.108737	FBXO34	14	55271303	55361918	+	4133	protein_coding	F-box protein 34 [Source:HGNC Symbol;Acc:HGNC:20201]	-	341	260	320	404	507	482	3.37547	2.67982	3.53425	4.4711	6.08973	4.93077
ENSG00000134030	1563.87	1411.61	1373.28	2249.94	2334.37	1847.2	-0.564342	0.676264	0.00582731	0.108737	CTIF	18	48539046	48863217	+	8100	protein_coding	cap binding complex dependent translation initiation factor [Source:HGNC Symbol;Acc:HGNC:23925]	-	1711	1484	1344	2196	2096	1948	8.64192	7.80453	7.57403	12.4007	12.8458	10.168
ENSG00000184678	472.543	578.343	332.081	214.134	321.867	240.857	0.833125	1.78154	0.00582783	0.108737	HIST2H2BE	1	149884459	149886652	-	2194	protein_coding	histone cluster 2 H2B family member e [Source:HGNC Symbol;Acc:HGNC:4760]	-	517	608	325	209	289	254	9.64049	11.805	6.76175	4.3572	6.53908	4.89474
ENSG00000113721	1102.3	1043.49	2578.99	2420.02	4361.36	3005.97	-1.05078	0.482706	0.00583992	0.108737	PDGFRB	5	150113837	150155872	-	7137	protein_coding	platelet derived growth factor receptor beta [Source:HGNC Symbol;Acc:HGNC:8804]	-	1206	1097	2524	2362	3916	3170	6.91316	6.5477	16.1431	15.1378	27.2384	18.7792
ENSG00000136002	11.8821	14.2683	32.6972	21.5158	174.855	43.6197	-2.02936	0.244964	0.00584161	0.108737	ARHGEF4	2	130836916	131047263	+	10611	protein_coding	Rho guanine nucleotide exchange factor 4 [Source:HGNC Symbol;Acc:HGNC:684]	-	13	15	32	21	157	46	0.0501224	0.0602189	0.13766	0.0905234	0.734512	0.183288
ENSG00000163629	518.244	410.928	803.125	840.141	960.033	1415.74	-0.893091	0.538459	0.00585392	0.108737	PTPN13	4	86594315	86815171	+	9496	protein_coding	protein tyrosine phosphatase, non-receptor type 13 [Source:HGNC Symbol;Acc:HGNC:9646]	-	567	432	786	820	862	1493	2.4428	1.93794	3.77828	3.94976	4.50632	6.6474
ENSG00000010438	1232.09	1664.64	1181.19	1008.17	356.393	680.847	0.995144	1.99328	0.00585631	0.108737	PRSS3	9	33750466	33799231	+	1664	protein_coding	serine protease 3 [Source:HGNC Symbol;Acc:HGNC:9486]	-	1348	1750	1156	984	320	718	33.1422	44.8005	31.7115	27.0483	9.54667	18.2433
ENSG00000281398	265.063	227.342	252.381	174.176	70.1648	131.807	0.983807	1.97768	0.00585977	0.108737	SNHG4	5	139274102	139284899	+	4469	lincRNA	small nucleolar RNA host gene 4 [Source:HGNC Symbol;Acc:HGNC:32964]	-	290	239	247	170	63	139	2.65481	2.27817	2.52289	1.73995	0.699819	1.31503
ENSG00000184675	38.3884	27.5854	43.9368	70.6948	77.9609	80.6017	-1.06219	0.478905	0.00586656	0.108737	AMER1	X	64185117	64205744	-	8443	protein_coding	APC membrane recruitment protein 1 [Source:HGNC Symbol;Acc:HGNC:26837]	-	42	29	43	69	70	85	0.203516	0.146318	0.232479	0.373809	0.411582	0.425652
ENSG00000102595	1221.12	1028.27	1174.03	1540.94	2375.58	1594.02	-0.686538	0.621343	0.00591803	0.109554	UGGT2	13	95801580	96053482	-	8105	protein_coding	UDP-glucose glycoprotein glucosyltransferase 2 [Source:HGNC Symbol;Acc:HGNC:15664]	-	1336	1081	1149	1504	2133	1681	6.7437	5.6816	6.47112	8.48776	13.0645	8.76895
ENSG00000182272	42.0445	43.7562	29.6318	99.3826	132.534	48.361	-1.27571	0.413021	0.00594161	0.109853	B4GALNT4	11	369796	382116	+	3761	protein_coding	beta-1,4-N-acetyl-galactosaminyltransferase 4 [Source:HGNC Symbol;Acc:HGNC:26315]	-	46	46	29	97	119	51	0.50038	0.521017	0.351971	1.17969	1.57072	0.573323
ENSG00000258102	20.1082	93.2197	4.08715	7.17194	7.79609	3.79302	2.65217	6.28611	0.00596072	0.110002	MAP1LC3B2	12	116548105	116576448	+	1767	protein_coding	microtubule associated protein 1 light chain 3 beta 2 [Source:HGNC Symbol;Acc:HGNC:34390]	-	22	98	4	7	7	4	0.509367	2.36258	0.103332	0.181201	0.19666	0.0957098
ENSG00000105792	75.8628	43.7562	102.179	56.3509	340.801	250.339	-1.54595	0.34247	0.00596453	0.110002	CFAP69	7	90245174	90311063	+	9139	protein_coding	cilia and flagella associated protein 69 [Source:HGNC Symbol;Acc:HGNC:26107]	-	83	46	100	55	306	264	0.371556	0.214416	0.499475	0.275272	1.66218	1.22134
ENSG00000174109	305.279	462.294	306.536	213.109	194.902	226.633	0.75873	1.692	0.00597887	0.11013	C16orf91	16	1419744	1420800	-	1057	protein_coding	chromosome 16 open reading frame 91 [Source:HGNC Symbol;Acc:HGNC:27558]	-	334	486	300	208	175	239	12.9276	19.5866	12.9556	9.00091	8.21899	9.55995
ENSG00000173275	105.111	49.4635	82.7647	142.414	208.267	136.549	-1.03602	0.487671	0.00602742	0.110649	ZNF449	X	135344796	135363152	+	5330	protein_coding	zinc finger protein 449 [Source:HGNC Symbol;Acc:HGNC:21039]	zf-C2H2	115	52	81	139	187	144	0.882705	0.415598	0.693698	1.19285	1.74169	1.14227
ENSG00000138449	11.8821	4.75611	19.414	36.8843	23.3883	69.2226	-1.85285	0.276844	0.00603077	0.110649	SLC40A1	2	189560579	189583758	-	4330	protein_coding	solute carrier family 40 member 1 [Source:HGNC Symbol;Acc:HGNC:10909]	-	13	5	19	36	21	73	0.122829	0.0491903	0.200299	0.380288	0.240761	0.7128
ENSG00000110422	692.82	523.172	649.857	1098.33	1102.59	785.155	-0.678116	0.624981	0.00603563	0.110649	HIPK3	11	33256672	33357023	+	7958	protein_coding	homeodomain interacting protein kinase 3 [Source:HGNC Symbol;Acc:HGNC:4915]	-	758	550	636	1072	990	828	3.89682	2.94413	3.64809	6.16153	6.17571	4.39905
ENSG00000081087	3268.5	2239.18	1839.22	1807.33	1231.78	1116.1	0.822331	1.76826	0.00603687	0.110649	OSTM1	6	108041409	108165854	-	5325	protein_coding	osteopetrosis associated transmembrane protein 1 [Source:HGNC Symbol;Acc:HGNC:21652]	-	3576	2354	1800	1764	1106	1177	27.4741	18.8315	15.43	15.1522	10.3108	9.34522
ENSG00000249661	6.39807	29.4879	12.2614	0	1.11373	3.79302	3.26539	9.61567	0.00607434	1	TNRC18P1	4	140641840	140645489	-	3650	processed_pseudogene	trinucleotide repeat containing 18 pseudogene 1 [Source:HGNC Symbol;Acc:HGNC:43881]	-	7	31	12	0	1	4	0.0784603	0.361798	0.150072	0	0.0136007	0.046334
ENSG00000187173	1.82802	13.3171	6.13072	0	0	0	5.2302	37.536	0.00608653	1	LCE2A	1	152698364	152699442	+	592	protein_coding	late cornified envelope 2A [Source:HGNC Symbol;Acc:HGNC:29469]	-	2	14	6	0	0	0	0.138214	1.0074	0.462639	0	0	0
ENSG00000213977	219.362	234	194.14	153.684	114.714	112.842	0.764503	1.69878	0.00610608	0.111779	TAX1BP3	17	3662896	3668682	-	1383	protein_coding	Tax1 binding protein 3 [Source:HGNC Symbol;Acc:HGNC:30684]	-	240	246	190	150	103	119	7.0996	7.57723	6.2711	4.96098	3.69718	3.63796
ENSG00000082458	245.869	254.927	240.12	321.713	456.628	404.905	-0.674951	0.626353	0.00612046	0.111904	DLG3	X	70444861	70505490	+	7844	protein_coding	discs large MAGUK scaffold protein 3 [Source:HGNC Symbol;Acc:HGNC:2902]	-	269	268	235	314	410	427	1.40301	1.45544	1.36755	1.83101	2.59479	2.30156
ENSG00000259207	685.508	673.465	1544.94	514.33	452.173	531.023	0.95497	1.93854	0.00617474	0.112757	ITGB3	17	47253846	47311816	+	4394	protein_coding	integrin subunit beta 3 [Source:HGNC Symbol;Acc:HGNC:6156]	-	750	708	1512	502	406	560	6.98307	6.8639	15.7074	5.22567	4.58692	5.38841
ENSG00000152503	29.2483	45.6586	47.0022	18.4421	15.5922	7.58604	1.55546	2.93928	0.00618348	0.112778	TRIM36	5	115124762	115180546	-	6113	protein_coding	tripartite motif containing 36 [Source:HGNC Symbol;Acc:HGNC:16280]	-	32	48	46	18	14	8	0.214161	0.334491	0.343492	0.134684	0.113692	0.055331
ENSG00000160213	4464.94	3539.49	1829	2092.16	1708.46	1406.26	0.917402	1.88871	0.00625553	0.113952	CSTB	21	43772511	43776445	-	3935	protein_coding	cystatin B [Source:HGNC Symbol;Acc:HGNC:2482]	-	4885	3721	1790	2042	1534	1483	50.7884	40.2821	20.7645	23.7361	19.3525	15.9342
ENSG00000256546	47.5285	71.3416	49.0458	23.5649	23.3883	25.6029	1.20981	2.31307	0.00626905	0.113994	AC156455.1	12	122063306	122068616	+	1831	processed_transcript	uncharacterized LOC100506691 [Source:NCBI gene;Acc:100506691]	-	52	75	48	23	21	27	1.16188	1.7449	1.19665	0.574563	0.569359	0.623459
ENSG00000154721	2.74203	4.75611	4.08715	9.22106	41.2079	13.2756	-2.45656	0.18218	0.00627323	0.113994	JAM2	21	25639272	25717562	+	5933	protein_coding	junctional adhesion molecule 2 [Source:HGNC Symbol;Acc:HGNC:14686]	-	3	5	4	9	37	14	0.0206867	0.0358999	0.030775	0.0693851	0.309587	0.0997669
ENSG00000166166	487.167	748.611	526.22	423.144	292.91	322.407	0.762574	1.69652	0.00632293	0.114467	TRMT61A	14	103529184	103537073	+	3229	protein_coding	tRNA methyltransferase 61A [Source:HGNC Symbol;Acc:HGNC:23790]	-	533	787	515	413	263	340	6.75312	10.3826	7.28034	5.85033	4.04337	4.45188
ENSG00000149357	2782.25	3284.57	1958.77	1625.98	1768.6	1621.52	0.678171	1.60011	0.00632742	0.114467	LAMTOR1	11	72085895	72103387	-	2778	protein_coding	late endosomal/lysosomal adaptor, MAPK and MTOR activator 1 [Source:HGNC Symbol;Acc:HGNC:26068]	-	3044	3453	1917	1587	1588	1710	44.8288	52.9495	31.4994	26.1302	28.3775	26.0254
ENSG00000101220	1280.53	1844.42	1323.21	977.433	684.942	1029.8	0.72411	1.65188	0.0063363	0.114467	C20orf27	20	3753508	3768387	-	2415	protein_coding	chromosome 20 open reading frame 27 [Source:HGNC Symbol;Acc:HGNC:15873]	-	1401	1939	1295	954	615	1086	23.7337	34.2025	24.4774	18.0688	12.6419	19.0128
ENSG00000091656	484.425	394.757	269.752	1204.89	645.962	482.662	-1.02174	0.492522	0.00633775	0.114467	ZFHX4	8	76681219	76867285	+	15687	protein_coding	zinc finger homeobox 4 [Source:HGNC Symbol;Acc:HGNC:30939]	Homeobox	530	415	264	1176	580	509	1.38223	1.12695	0.768204	3.42898	1.83545	1.37186
ENSG00000197329	393.938	412.83	433.238	678.261	809.68	510.161	-0.687822	0.62079	0.00633785	0.114467	PELI1	2	64092652	64144454	-	4125	protein_coding	pellino E3 ubiquitin protein ligase 1 [Source:HGNC Symbol;Acc:HGNC:8827]	-	431	434	424	662	727	538	4.27463	4.48191	4.69196	7.34061	8.74915	5.51431
ENSG00000258788	16.4522	39.9513	19.414	6.14738	8.90982	2.84477	2.09647	4.27661	0.00636821	0.114876	CKS1BP1	14	96223108	96223347	+	240	processed_pseudogene	CDC28 protein kinase regulatory subunit 1B pseudogene 1 [Source:HGNC Symbol;Acc:HGNC:20004]	-	18	42	19	6	8	3	3.06836	7.4548	3.61372	1.1435	1.65476	0.528497
ENSG00000198774	63.0667	68.4879	29.6318	74.7931	171.514	133.704	-1.23437	0.425028	0.00643042	0.115857	RASSF9	12	85800697	85836570	-	5682	protein_coding	Ras association domain family member 9 [Source:HGNC Symbol;Acc:HGNC:15739]	-	69	72	29	73	154	141	0.496813	0.539795	0.232975	0.587651	1.34547	1.04918
ENSG00000166147	31937.3	21763.9	50897.3	52225	66719	72668.6	-0.873337	0.545883	0.00645492	0.116047	FBN1	15	48408306	48645849	-	16057	protein_coding	fibrillin 1 [Source:HGNC Symbol;Acc:HGNC:3603]	-	34942	22880	49812	50973	59906	76634	89.0284	60.7001	141.606	145.202	185.209	201.785
ENSG00000181924	1205.58	1622.78	1184.25	984.605	748.425	821.189	0.651589	1.5709	0.00645661	0.116047	COA4	11	73872667	73876988	-	2246	protein_coding	cytochrome c oxidase assembly factor 4 homolog [Source:HGNC Symbol;Acc:HGNC:24604]	-	1319	1706	1159	961	672	866	24.0259	32.3569	23.5552	19.5709	14.853	16.302
ENSG00000182621	162.694	316.757	345.364	344.253	1041.34	480.765	-1.17806	0.441944	0.00647755	0.116282	PLCB1	20	8077251	8968360	+	17412	protein_coding	phospholipase C beta 1 [Source:HGNC Symbol;Acc:HGNC:15917]	-	178	333	338	336	935	507	0.418231	0.814692	0.886096	0.88265	2.66574	1.2311
ENSG00000170485	1418.54	2073.66	2112.03	2211.01	4793.48	3210.79	-0.866124	0.548619	0.00651155	0.116751	NPAS2	2	100820152	100996829	+	12491	protein_coding	neuronal PAS domain protein 2 [Source:HGNC Symbol;Acc:HGNC:7895]	bHLH	1552	2180	2067	2158	4304	3386	5.08323	7.43459	7.55363	7.90228	17.1053	11.461
ENSG00000159261	1388.38	1937.64	763.275	505.109	947.782	571.798	1.0146	2.02034	0.00654734	0.117221	CLDN14	21	36460621	36576569	-	2853	protein_coding	claudin 14 [Source:HGNC Symbol;Acc:HGNC:2035]	-	1519	2037	747	493	851	603	21.7822	30.4149	11.9517	7.90393	14.8075	8.93611
ENSG00000164830	537.438	466.098	591.615	701.825	847.547	890.411	-0.613302	0.653699	0.00655735	0.117221	OXR1	8	106359476	106752694	+	7079	protein_coding	oxidation resistance 1 [Source:HGNC Symbol;Acc:HGNC:15822]	-	588	490	579	685	761	939	3.39821	2.94864	3.73353	4.42605	5.33664	5.60824
ENSG00000177971	556.632	703.904	445.499	412.899	280.659	311.976	0.762675	1.69663	0.00656145	0.117221	IMP3	15	75639085	75648706	-	2565	protein_coding	IMP3, U3 small nucleolar ribonucleoprotein [Source:HGNC Symbol;Acc:HGNC:14497]	-	609	740	436	403	252	329	9.71348	12.2897	7.75911	7.18647	4.87718	5.42302
ENSG00000197780	2072.06	2415.15	2103.86	1604.47	1548.08	1436.61	0.522359	1.4363	0.00657014	0.117235	TAF13	1	109062486	109076002	-	1400	protein_coding	TATA-box binding protein associated factor 13 [Source:HGNC Symbol;Acc:HGNC:11546]	-	2267	2539	2059	1566	1390	1515	66.2474	77.256	67.1337	51.1637	49.2881	45.7528
ENSG00000162994	44.7865	47.5611	37.8061	70.6948	106.918	84.3947	-1.00699	0.497583	0.00658611	0.117291	CLHC1	2	55174791	55232563	-	4398	protein_coding	clathrin heavy chain linker domain containing 1 [Source:HGNC Symbol;Acc:HGNC:26453]	-	49	50	37	69	96	89	0.455812	0.484298	0.384025	0.717616	1.08361	0.855594
ENSG00000086062	6474.85	5150.86	6015.26	7024.4	10122.7	10428	-0.64443	0.639745	0.0065891	0.117291	B4GALT1	9	33104082	33167356	-	4901	protein_coding	beta-1,4-galactosyltransferase 1 [Source:HGNC Symbol;Acc:HGNC:924]	-	7084	5415	5887	6856	9089	10997	59.1342	47.0665	54.8305	63.9859	92.0634	94.8686
ENSG00000146278	731.208	636.367	475.131	723.341	1564.79	1099.98	-0.878208	0.544043	0.00659815	0.117311	PNRC1	6	89080751	89085160	+	2992	protein_coding	proline rich nuclear receptor coactivator 1 [Source:HGNC Symbol;Acc:HGNC:17278]	-	800	669	465	706	1405	1160	10.9389	9.52494	7.09421	10.793	23.3115	16.3919
ENSG00000168404	488.081	854.197	783.711	436.464	435.467	396.371	0.745149	1.67615	0.00662909	0.11772	MLKL	16	74671855	74700960	-	5692	protein_coding	mixed lineage kinase domain like pseudokinase [Source:HGNC Symbol;Acc:HGNC:26617]	-	534	898	767	426	391	418	3.83815	6.72062	6.15096	3.42328	3.4101	3.10488
ENSG00000163872	670.883	571.684	945.153	1196.69	1275.22	1075.32	-0.697473	0.616651	0.00668982	0.118656	YEATS2	3	183697818	183812625	+	10212	protein_coding	YEATS domain containing 2 [Source:HGNC Symbol;Acc:HGNC:25489]	-	734	601	925	1168	1145	1134	2.94056	2.50704	4.1347	5.23155	5.56609	4.69499
ENSG00000128564	21.0222	36.1464	25.5447	6.14738	10.0235	8.5343	1.74576	3.35371	0.00671387	0.118941	VGF	7	101162509	101165593	-	2704	protein_coding	VGF nerve growth factor inducible [Source:HGNC Symbol;Acc:HGNC:12684]	-	23	38	25	6	9	9	0.34799	0.598652	0.422032	0.101495	0.165231	0.140724
ENSG00000105856	645.291	510.806	498.632	689.531	1323.11	869.55	-0.800063	0.574324	0.0067648	0.119632	HBP1	7	107168961	107202529	+	6351	protein_coding	HMG-box transcription factor 1 [Source:HGNC Symbol;Acc:HGNC:23200]	HMG	706	537	488	673	1188	917	4.54787	3.60189	3.50744	4.84698	9.28602	6.10464
ENSG00000214357	2.74203	0	4.08715	8.1965	8.90982	38.8785	-3.04898	0.120828	0.00676905	0.119632	NEURL1B	5	172641266	172691540	+	6424	protein_coding	neuralized E3 ubiquitin protein ligase 1B [Source:HGNC Symbol;Acc:HGNC:35422]	-	3	0	4	8	8	41	0.0191056	0	0.0284228	0.0569616	0.0618215	0.269843
ENSG00000103044	180.06	39.0001	300.405	266.386	535.703	705.502	-1.53785	0.344399	0.00680255	0.119975	HAS3	16	69105564	69118719	+	5289	protein_coding	hyaluronan synthase 3 [Source:HGNC Symbol;Acc:HGNC:4820]	-	197	41	294	260	481	744	1.52383	0.330224	2.53738	2.24853	4.51468	5.94747
ENSG00000170899	201.082	248.269	208.445	263.313	512.315	395.422	-0.831588	0.56191	0.00680793	0.119975	GSTA4	6	52977948	52995378	-	2175	protein_coding	glutathione S-transferase alpha 4 [Source:HGNC Symbol;Acc:HGNC:4629]	-	220	261	204	257	460	417	4.13817	5.11186	4.28138	5.4047	10.4991	8.10606
ENSG00000047249	1955.98	1762.61	1227.17	1128.04	997.9	991.875	0.665822	1.58647	0.00681269	0.119975	ATP6V1H	8	53715557	53843558	-	5090	protein_coding	ATPase H+ transporting V1 subunit H [Source:HGNC Symbol;Acc:HGNC:18303]	-	2140	1853	1201	1101	896	1046	17.2005	15.508	10.7705	9.8939	8.73868	8.68854
ENSG00000103642	1618.71	1366.91	1227.17	904.689	982.308	956.789	0.567159	1.4816	0.00688282	0.121066	LACTB	15	63121800	63142061	+	3972	protein_coding	lactamase beta [Source:HGNC Symbol;Acc:HGNC:16468]	-	1771	1437	1201	883	882	1009	18.2412	15.4115	13.8021	10.1683	11.0234	10.7403
ENSG00000171724	987.131	1160.49	355.582	1851.38	2974.77	1031.7	-1.22628	0.427419	0.00693299	0.121782	VAT1L	16	77788530	77980107	+	4137	protein_coding	vesicle amine transport 1 like [Source:HGNC Symbol;Acc:HGNC:29315]	-	1080	1220	348	1807	2671	1088	10.6803	12.5624	3.83978	19.9789	32.0512	11.1193
ENSG00000280355	12.7961	16.1708	21.4575	36.8843	40.0942	52.154	-1.36221	0.388986	0.0069414	0.121782	AL132656.4	10	79681973	79684094	-	2122	TEC	novel transcript	-	14	17	21	36	36	55	0.269915	0.341272	0.451738	0.775988	0.842195	1.09585
ENSG00000162413	3381.84	3426.3	3726.46	2791.93	2096.04	1470.74	0.728409	1.65681	0.00694818	0.121782	KLHL21	1	6590724	6614607	-	6901	protein_coding	kelch like family member 21 [Source:HGNC Symbol;Acc:HGNC:29041]	-	3700	3602	3647	2725	1882	1551	21.9349	22.2346	24.1233	18.0614	13.5383	9.50238
ENSG00000067445	258.665	308.196	380.105	346.302	834.182	628.693	-0.934033	0.523393	0.00696949	0.122011	TRO	X	54920462	54931431	+	6716	protein_coding	trophinin [Source:HGNC Symbol;Acc:HGNC:12326]	-	283	324	372	338	749	663	1.72393	2.0551	2.52839	2.30199	5.53639	4.17384
ENSG00000183160	47.5285	98.927	178.813	70.6948	604.754	374.561	-1.69144	0.309617	0.00697972	0.122046	TMEM119	12	108589846	108598320	-	3189	protein_coding	transmembrane protein 119 [Source:HGNC Symbol;Acc:HGNC:27884]	-	52	104	175	69	543	395	0.667105	1.38924	2.50493	0.989675	8.4528	5.23691
ENSG00000170390	93.229	107.488	73.5687	142.414	159.263	183.961	-0.823655	0.565009	0.00700893	0.122334	DCLK2	4	150078274	150257457	+	4606	protein_coding	doublecortin like kinase 2 [Source:HGNC Symbol;Acc:HGNC:19002]	-	102	113	72	139	143	194	0.905986	1.04509	0.713545	1.38035	1.54123	1.78078
ENSG00000139132	190.114	39.9513	69.4815	422.12	145.898	264.563	-1.47391	0.360005	0.00701669	0.122334	FGD4	12	32399529	32646050	+	10629	protein_coding	FYVE, RhoGEF and PH domain containing 4 [Source:HGNC Symbol;Acc:HGNC:19125]	-	208	42	68	412	131	279	0.800601	0.168327	0.292031	1.77298	0.611835	1.1098
ENSG00000198455	223.018	162.659	219.684	295.074	367.53	322.407	-0.702088	0.614682	0.00702094	0.122334	ZXDB	X	57591652	57597545	+	5894	protein_coding	zinc finger X-linked duplicated B [Source:HGNC Symbol;Acc:HGNC:13199]	zf-C2H2	244	171	215	288	330	340	1.69365	1.2359	1.6651	2.23501	2.77945	2.43894
ENSG00000118263	584.966	695.343	1175.06	1287.88	1435.59	1562.72	-0.804173	0.57269	0.00703227	0.122343	KLF7	2	207074137	207167267	-	9262	protein_coding	Kruppel like factor 7 [Source:HGNC Symbol;Acc:HGNC:6350]	zf-C2H2	640	731	1150	1257	1289	1648	2.82696	3.3621	5.66768	6.20767	6.90881	7.5229
ENSG00000198695	19654	13273.3	10765.5	10023.3	7894.1	8374.04	0.732818	1.66188	0.00703792	0.122343	MT-ND6	MT	14149	14673	-	525	protein_coding	mitochondrially encoded NADH:ubiquinone oxidoreductase core subunit 6 [Source:HGNC Symbol;Acc:HGNC:7462]	-	21503	13954	10536	9783	7088	8831	1675.66	1132.24	916.071	852.336	670.224	711.186
ENSG00000181104	5730.84	4462.18	3595.67	7217.02	9707.25	6047.02	-0.736253	0.600297	0.00709185	0.123136	F2R	5	76716043	76735781	+	4066	protein_coding	coagulation factor II thrombin receptor [Source:HGNC Symbol;Acc:HGNC:3537]	-	6270	4691	3519	7044	8716	6377	63.0878	49.1469	39.5061	79.241	106.416	66.3104
ENSG00000079819	1326.23	1170	1872.94	2719.19	1949.02	2458.83	-0.706177	0.612942	0.00712156	0.123381	EPB41L2	6	130839347	131063322	-	10320	protein_coding	erythrocyte membrane protein band 4.1 like 2 [Source:HGNC Symbol;Acc:HGNC:3379]	-	1451	1230	1833	2654	1750	2593	5.75218	5.07719	8.10766	11.763	8.41809	10.6232
ENSG00000169379	184.63	158.854	316.754	373.965	393.146	418.18	-0.845391	0.55656	0.00712264	0.123381	ARL13B	3	93980139	94055668	+	4154	protein_coding	ADP ribosylation factor like GTPase 13B [Source:HGNC Symbol;Acc:HGNC:25419]	-	202	167	310	365	353	441	1.98944	1.71257	3.4065	4.01906	4.21855	4.48854
ENSG00000148429	552.976	598.318	532.351	782.766	1385.48	744.38	-0.790242	0.578247	0.00715125	0.123538	USP6NL	10	11453946	11611754	-	14202	protein_coding	USP6 N-terminal like [Source:HGNC Symbol;Acc:HGNC:16858]	-	605	629	521	764	1244	785	1.74281	1.88668	1.67456	2.4606	4.34837	2.33697
ENSG00000188994	358.292	215.927	319.819	569.657	452.173	473.179	-0.741754	0.598012	0.00715139	0.123538	ZNF292	6	87152833	87264196	+	13128	protein_coding	zinc finger protein 292 [Source:HGNC Symbol;Acc:HGNC:18410]	zf-C2H2	392	227	313	556	406	499	1.22161	0.736589	1.08832	1.9372	1.53526	1.60707
ENSG00000135108	704.702	657.294	757.144	995.875	1142.68	962.479	-0.54916	0.683418	0.00715669	0.123538	FBXO21	12	117141988	117190531	-	6949	protein_coding	F-box protein 21 [Source:HGNC Symbol;Acc:HGNC:13592]	-	771	691	741	972	1026	1015	4.53918	4.23598	4.86753	6.39797	7.3296	6.17556
ENSG00000169992	1648.87	628.757	1634.86	2196.66	2701.9	2654.17	-0.94894	0.518013	0.00719946	0.124132	NLGN2	17	7404874	7419860	+	5550	protein_coding	neuroligin 2 [Source:HGNC Symbol;Acc:HGNC:14290]	-	1804	661	1600	2144	2426	2799	13.2981	5.07348	13.1595	17.6697	21.6997	21.3227
ENSG00000187801	67.6367	55.1708	117.506	196.716	132.534	155.514	-1.01495	0.494845	0.00722778	0.124476	ZFP69B	1	40450102	40463718	+	2386	protein_coding	ZFP69 zinc finger protein B [Source:HGNC Symbol;Acc:HGNC:28053]	zf-C2H2	74	58	115	192	119	164	1.26884	1.03551	2.20009	3.68069	2.47589	2.90607
ENSG00000111331	348.238	390.952	640.66	1034.81	713.899	707.398	-0.832421	0.561586	0.00727899	0.125159	OAS3	12	112938352	112973249	+	8251	protein_coding	2'-5'-oligoadenylate synthetase 3 [Source:HGNC Symbol;Acc:HGNC:8088]	-	381	411	627	1010	641	746	1.88914	2.12194	3.46875	5.59903	3.85662	3.82265
ENSG00000226950	577.654	835.172	558.917	402.653	364.189	452.318	0.693243	1.61691	0.00728432	0.125159	DANCR	4	52712404	52720351	+	2285	processed_transcript	differentiation antagonizing non-protein coding RNA [Source:HGNC Symbol;Acc:HGNC:28964]	-	632	878	547	393	327	477	11.3156	16.3684	10.9273	7.86691	7.10423	8.82602
ENSG00000137266	597.763	360.513	892.02	771.496	1588.18	1362.64	-1.00863	0.497019	0.00732778	0.12576	SLC22A23	6	3268962	3457022	-	8898	protein_coding	solute carrier family 22 member 23 [Source:HGNC Symbol;Acc:HGNC:21106]	-	654	379	873	753	1426	1437	3.00698	1.81445	4.47852	3.8708	7.95578	6.82806
ENSG00000187792	124.305	80.8538	117.506	140.365	240.565	223.788	-0.906005	0.533661	0.00733838	0.125796	ZNF70	22	23738678	23751092	-	6924	protein_coding	zinc finger protein 70 [Source:HGNC Symbol;Acc:HGNC:13140]	zf-C2H2	136	85	115	137	216	236	0.803576	0.522949	0.758147	0.905027	1.54865	1.44108
ENSG00000108826	896.644	1222.32	827.647	640.352	630.37	629.641	0.632878	1.55066	0.00738084	0.126378	MRPL27	17	50367857	50373214	-	3027	protein_coding	mitochondrial ribosomal protein L27 [Source:HGNC Symbol;Acc:HGNC:14483]	-	981	1285	810	625	566	664	13.2587	18.0837	12.2148	9.44421	9.28238	9.27446
ENSG00000131797	69.4648	54.2196	68.4597	86.0633	168.173	127.066	-0.987721	0.504274	0.00739789	0.126384	CLUHP3	16	31700590	31711986	+	6235	transcribed_unprocessed_pseudogene	clustered mitochondria homolog pseudogene 3 [Source:HGNC Symbol;Acc:HGNC:28447]	-	76	57	67	84	151	134	0.49868	0.389436	0.490513	0.616227	1.20225	0.908659
ENSG00000054267	795.189	636.367	733.643	1028.66	1207.28	992.823	-0.576205	0.670726	0.00739826	0.126384	ARID4B	1	235131634	235328219	-	11073	protein_coding	AT-rich interaction domain 4B [Source:HGNC Symbol;Acc:HGNC:15550]	ARID	870	669	718	1004	1084	1047	3.21439	2.5737	2.95986	4.14731	4.85981	3.99774
ENSG00000100036	666.313	793.319	644.748	504.085	462.197	286.373	0.749131	1.68078	0.00742649	0.12672	SLC35E4	22	30635652	30669016	+	5531	protein_coding	solute carrier family 35 member E4 [Source:HGNC Symbol;Acc:HGNC:17058]	-	729	834	631	492	415	302	5.39224	6.42333	5.20761	4.06874	3.72477	2.30853
ENSG00000163349	1037.4	1060.61	1328.32	1682.33	1825.4	1565.57	-0.566339	0.675328	0.00745872	0.127124	HIPK1	1	113929192	113977869	+	9280	protein_coding	homeodomain interacting protein kinase 1 [Source:HGNC Symbol;Acc:HGNC:19006]	-	1135	1115	1300	1642	1639	1651	5.00372	5.11829	6.39452	8.09325	8.76771	7.52198
ENSG00000186395	1041.97	1287	915.521	699.776	770.699	655.244	0.610398	1.52668	0.00748125	0.127362	KRT10	17	40818117	40822595	-	2144	protein_coding	keratin 10 [Source:HGNC Symbol;Acc:HGNC:6413]	-	1140	1353	896	683	692	691	21.7533	26.8826	19.0764	14.5712	16.0227	13.6266
ENSG00000123636	444.209	388.098	522.133	594.246	855.343	702.657	-0.668139	0.629318	0.00751981	0.127743	BAZ2B	2	159318979	159616692	-	20370	protein_coding	bromodomain adjacent to zinc finger domain 2B [Source:HGNC Symbol;Acc:HGNC:963]	MBD	486	408	511	580	768	741	0.976091	0.853231	1.1451	1.30237	1.87165	1.53801
ENSG00000162878	120.649	145.537	135.898	148.562	240.565	473.179	-1.10173	0.465959	0.00752091	0.127743	PKDCC	2	42048020	42058528	+	3925	protein_coding	protein kinase domain containing, cytoplasmic [Source:HGNC Symbol;Acc:HGNC:25123]	-	132	153	133	145	216	499	1.37588	1.66054	1.54677	1.68977	2.73193	5.37519
ENSG00000170340	1328.97	1164.3	1396.78	923.131	944.441	711.191	0.593405	1.5088	0.00753077	0.127765	B3GNT2	2	62196113	62224731	+	2861	protein_coding	UDP-GlcNAc:betaGal beta-1,3-N-acetylglucosaminyltransferase 2 [Source:HGNC Symbol;Acc:HGNC:15629]	-	1454	1224	1367	901	848	750	20.7918	18.2247	21.8104	14.4047	14.7141	11.0835
ENSG00000135362	608.731	896.051	294.275	991.777	2002.48	934.031	-1.12624	0.458109	0.00755074	0.127831	PRR5L	11	36296288	36465204	+	6616	protein_coding	proline rich 5 like [Source:HGNC Symbol;Acc:HGNC:25878]	-	666	942	288	968	1798	985	4.11836	6.06531	1.98705	6.69234	13.4912	6.29468
ENSG00000100320	3577.44	3162.81	3979.86	4835.94	5744.61	5002.05	-0.539614	0.687955	0.00755854	0.127831	RBFOX2	22	35738736	36028425	-	10014	protein_coding	RNA binding fox-1 homolog 2 [Source:HGNC Symbol;Acc:HGNC:9906]	-	3914	3325	3895	4720	5158	5275	15.9904	14.1443	17.7547	21.5592	25.5699	22.2714
ENSG00000277443	5959.35	7562.21	6536.37	8541.78	9767.39	12234.4	-0.606725	0.656686	0.00756947	0.127831	MARCKS	6	113857362	113863471	+	4275	protein_coding	myristoylated alanine rich protein kinase C substrate [Source:HGNC Symbol;Acc:HGNC:6759]	-	6520	7950	6397	8337	8770	12902	62.396	79.2189	68.305	89.2014	101.84	127.601
ENSG00000107968	56.6686	78.0002	97.0698	63.5229	273.977	249.391	-1.34133	0.394655	0.00757009	0.127831	MAP3K8	10	30433937	30461833	+	3601	protein_coding	mitogen-activated protein kinase kinase kinase 8 [Source:HGNC Symbol;Acc:HGNC:6860]	-	62	82	95	62	246	263	0.704391	0.970037	1.20424	0.787529	3.39131	3.08792
ENSG00000127837	2611.33	3087.66	2551.4	1988.68	1975.75	1758.06	0.527921	1.44185	0.00758153	0.127831	AAMP	2	218264123	218270257	-	3140	protein_coding	angio associated migratory cell protein [Source:HGNC Symbol;Acc:HGNC:18]	-	2857	3246	2497	1941	1774	1854	37.2242	44.0369	36.2996	28.2744	28.0465	24.9639
ENSG00000107262	831.749	866.563	756.122	451.832	624.801	538.609	0.604077	1.52001	0.00758641	0.127831	BAG1	9	33247820	33264720	-	7073	protein_coding	BCL2 associated athanogene 1 [Source:HGNC Symbol;Acc:HGNC:937]	-	910	911	740	441	561	568	5.2636	5.48672	4.77574	2.85189	3.93745	3.39529
ENSG00000106823	5.48406	1.90244	3.06536	3.07369	34.5256	29.3959	-2.67451	0.156637	0.00761924	0.128166	ECM2	9	92493554	92536655	-	4916	protein_coding	extracellular matrix protein 2 [Source:HGNC Symbol;Acc:HGNC:3154]	-	6	2	3	3	31	31	0.0499326	0.0173307	0.0278562	0.0279131	0.313044	0.266614
ENSG00000163558	1243.05	842.782	1155.64	1859.58	1465.67	1725.82	-0.640024	0.641702	0.00762355	0.128166	PRKCI	3	170222365	170305981	+	5841	protein_coding	protein kinase C iota [Source:HGNC Symbol;Acc:HGNC:9404]	-	1360	886	1131	1815	1316	1820	9.5257	6.46166	8.83869	14.2131	11.1847	13.174
ENSG00000162738	13.7102	14.2683	2.04357	25.6141	77.9609	22.7581	-2.06283	0.239346	0.0076771	0.12892	VANGL2	1	160400586	160428678	+	5340	protein_coding	VANGL planar cell polarity protein 2 [Source:HGNC Symbol;Acc:HGNC:15511]	-	15	15	2	25	70	24	0.11492	0.11966	0.0170963	0.214139	0.650747	0.190022
ENSG00000188783	8.22609	9.51221	6.13072	0	0	0.948255	4.43606	21.6465	0.00771481	1	PRELP	1	203475828	203491352	+	5747	protein_coding	proline and arginine rich end leucine rich repeat protein [Source:HGNC Symbol;Acc:HGNC:9357]	-	9	10	6	0	0	1	0.0640688	0.0741236	0.0476566	0	0	0.00735684
ENSG00000211450	1925.82	2214.44	1461.16	1322.71	1128.21	1176.78	0.626804	1.54414	0.00771922	0.12948	SELENOH	11	57741250	57743554	+	2305	protein_coding	selenoprotein H [Source:HGNC Symbol;Acc:HGNC:18251]	-	2107	2328	1430	1291	1013	1241	37.3972	43.0239	28.319	25.6185	21.8169	22.7632
ENSG00000010818	1031	1014	1586.84	1507.13	2778.75	2066.25	-0.806602	0.571727	0.00772999	0.129514	HIVEP2	6	142751467	142956698	-	10682	protein_coding	human immunodeficiency virus type I enhancer binding protein 2 [Source:HGNC Symbol;Acc:HGNC:4921]	zf-C2H2	1128	1066	1553	1471	2495	2179	4.32018	4.25111	6.63638	6.2988	11.5951	8.62457
ENSG00000000971	1857.27	1521.95	2136.56	2040.93	4401.45	3286.65	-0.818707	0.56695	0.00776982	0.130024	CFH	1	196651878	196747504	+	8145	protein_coding	complement factor H [Source:HGNC Symbol;Acc:HGNC:4883]	-	2032	1600	2091	1992	3952	3466	10.2065	8.36809	11.7186	11.1866	24.0869	17.9916
ENSG00000150961	5116.63	3989.42	4954.65	7072.56	7081.08	6274.6	-0.538876	0.688307	0.00778106	0.130024	SEC24D	4	118722823	118838683	-	9920	protein_coding	SEC24 homolog D, COPII coat complex component [Source:HGNC Symbol;Acc:HGNC:10706]	-	5598	4194	4849	6903	6358	6617	23.0869	18.01	22.3127	31.8291	31.8174	28.2022
ENSG00000113013	7672.2	8095.85	7722.67	6459.87	4067.33	4653.09	0.629865	1.54742	0.0077867	0.130024	HSPA9	5	138553756	138575724	-	8254	protein_coding	heat shock protein family A (Hsp70) member 9 [Source:HGNC Symbol;Acc:HGNC:5244]	-	8394	8511	7558	6305	3652	4907	41.6054	43.9252	41.798	34.9397	21.9645	25.1353
ENSG00000128185	1027.35	1132.9	785.754	629.081	609.209	684.64	0.61547	1.53206	0.00780359	0.130159	DGCR6L	22	20314276	20320080	-	1154	protein_coding	DiGeorge syndrome critical region gene 6 like [Source:HGNC Symbol;Acc:HGNC:18551]	-	1124	1191	769	614	547	722	39.8479	43.9647	30.4182	24.3366	23.5308	26.4523
ENSG00000115365	1126.97	1144.32	1457.07	1631.1	1864.38	2176.25	-0.605495	0.657246	0.00783665	0.130564	LANCL1	2	210431249	210477652	-	5254	protein_coding	LanC like 1 [Source:HGNC Symbol;Acc:HGNC:6508]	-	1233	1203	1426	1592	1674	2295	9.60104	9.75379	12.3892	13.8596	15.8169	18.4682
ENSG00000188157	10074.2	8365.99	8147.73	16479.1	22213.3	9166.78	-0.847987	0.555559	0.00785322	0.130693	AGRN	1	1020123	1056118	+	10758	protein_coding	agrin [Source:HGNC Symbol;Acc:HGNC:329]	-	11022	8795	7974	16084	19945	9667	41.9154	34.8259	33.8343	68.385	92.036	37.9921
ENSG00000143353	494.479	586.904	305.514	244.87	262.84	291.114	0.796113	1.73642	0.00788712	0.131038	LYPLAL1	1	219173844	219212865	+	2966	protein_coding	lysophospholipase like 1 [Source:HGNC Symbol;Acc:HGNC:20440]	-	541	617	299	239	236	307	7.46227	8.86159	4.60164	3.68574	3.94999	4.37623
ENSG00000135926	4474.99	3812.5	3198.19	2709.97	2667.38	2309	0.579593	1.49443	0.00789345	0.131038	TMBIM1	2	218274192	218292586	-	5098	protein_coding	transmembrane BAX inhibitor motif containing 1 [Source:HGNC Symbol;Acc:HGNC:23410]	-	4896	4008	3130	2645	2395	2435	39.2904	33.4908	28.0257	23.7314	23.3217	20.1944
ENSG00000173457	7405.31	8751.24	6075.55	5661.73	3409.12	4606.62	0.700809	1.62542	0.00790048	0.131038	PPP1R14B	11	64244480	64246941	-	1655	protein_coding	protein phosphatase 1 regulatory inhibitor subunit 14B [Source:HGNC Symbol;Acc:HGNC:9057]	-	8102	9200	5946	5526	3061	4858	200.281	236.803	163.998	152.725	91.8165	124.106
ENSG00000280828	6.39807	5.70733	8.1743	19.4667	28.9569	21.8099	-1.79332	0.288508	0.00793306	0.131432	AC090114.3	7	128533652	128615970	+	829	unprocessed_pseudogene	pseudogene similar to part of tousled-like kinase 2 (TLK2)	-	7	6	8	19	26	23	0.345453	0.308315	0.440502	1.04833	1.55695	1.17302
ENSG00000083457	340.012	352.903	337.19	261.263	179.31	204.823	0.67404	1.59554	0.00794516	0.131485	ITGAE	17	3714628	3801243	-	6657	protein_coding	integrin subunit alpha E [Source:HGNC Symbol;Acc:HGNC:6147]	-	372	371	330	255	161	216	2.28617	2.37407	2.26281	1.7521	1.20061	1.37185
ENSG00000169567	3351.68	3994.18	2531.99	2303.22	2011.39	2067.2	0.630277	1.54786	0.0079757	0.131844	HINT1	5	131159027	131171735	-	1936	protein_coding	histidine triad nucleotide binding protein 1 [Source:HGNC Symbol;Acc:HGNC:4912]	-	3667	4199	2478	2248	1806	2180	77.4909	92.3928	58.4263	53.1116	46.3093	47.6084
ENSG00000173915	1731.14	1961.42	1497.94	1159.8	1203.94	1200.49	0.542372	1.45636	0.00799478	0.132012	ATP5MD	10	103389041	103396492	-	924	protein_coding	ATP synthase membrane subunit DAPIT [Source:HGNC Symbol;Acc:HGNC:30889]	-	1894	2062	1466	1132	1081	1266	83.8597	95.0636	72.4227	56.0367	58.0777	57.9288
ENSG00000187051	1613.23	2101.25	1222.06	1197.71	922.166	868.602	0.724208	1.65199	0.00806006	0.132942	RPS19BP1	22	39529093	39532855	-	3763	protein_coding	ribosomal protein S19 binding protein 1 [Source:HGNC Symbol;Acc:HGNC:28749]	-	1765	2209	1196	1169	828	916	19.1891	25.0069	14.5081	14.2095	10.9232	10.2919
ENSG00000183354	327.216	274.903	400.541	464.127	651.531	511.109	-0.698197	0.616342	0.00809375	0.133349	KIAA2026	9	5881596	6007901	-	7930	protein_coding	KIAA2026 [Source:HGNC Symbol;Acc:HGNC:23378]	-	358	289	392	453	585	539	1.84695	1.55247	2.25645	2.6129	3.66217	2.87375
ENSG00000130706	2731.98	3152.35	2100.79	2033.76	1550.31	1446.09	0.666797	1.58754	0.00810809	0.133437	ADRM1	20	62302093	62308862	+	2142	protein_coding	adhesion regulating molecule 1 [Source:HGNC Symbol;Acc:HGNC:15759]	-	2989	3314	2056	1985	1392	1525	57.0889	65.9069	43.8143	42.3876	32.2608	30.1012
ENSG00000152894	4559.08	4516.4	3956.36	2719.19	3472.6	2682.61	0.554463	1.46862	0.00812392	0.133549	PTPRK	6	127968779	128520674	-	9000	protein_coding	protein tyrosine phosphatase, receptor type K [Source:HGNC Symbol;Acc:HGNC:9674]	-	4988	4748	3872	2654	3118	2829	22.674	22.4733	19.6384	13.4883	17.1984	13.2899
ENSG00000152558	3094.84	2662.47	3002.01	3705.84	4812.42	4227.32	-0.54106	0.687266	0.00818697	0.134437	TMEM123	11	102396332	102470384	-	4647	protein_coding	transmembrane protein 123 [Source:HGNC Symbol;Acc:HGNC:30138]	-	3386	2799	2938	3617	4321	4458	29.8098	25.6583	28.8597	35.602	46.1601	40.5602
ENSG00000227706	16.4522	18.0732	9.19608	4.09825	1.11373	1.89651	2.61594	6.13024	0.00821519	1	AL713998.1	6	67887646	67889339	-	1605	lincRNA	novel transcript	-	18	19	9	4	1	2	0.45882	0.504285	0.255965	0.113994	0.03093	0.0526851
ENSG00000134138	392.11	392.854	536.438	553.264	743.97	877.136	-0.719094	0.607479	0.00822174	0.134858	MEIS2	15	36889204	37101299	-	10798	protein_coding	Meis homeobox 2 [Source:HGNC Symbol;Acc:HGNC:7001]	Homeobox	429	413	525	540	668	925	1.6254	1.62931	2.21936	2.28743	3.07106	3.62186
ENSG00000121753	574.912	334.83	594.68	610.639	1098.14	1017.48	-0.85774	0.551816	0.00824687	0.135049	ADGRB2	1	31727117	31764893	-	7756	protein_coding	adhesion G protein-coupled receptor B2 [Source:HGNC Symbol;Acc:HGNC:944]	-	629	352	582	596	986	1073	3.31786	1.93331	3.42529	3.51485	6.31095	5.84918
ENSG00000254486	35.6464	29.4879	21.4575	14.3439	3.34118	5.68953	1.88648	3.69732	0.00825157	0.135049	LINC02547	11	12030875	12061785	+	3308	lincRNA	long intergenic non-protein coding RNA 2547 [Source:HGNC Symbol;Acc:HGNC:53582]	-	39	31	21	14	3	6	0.48233	0.399203	0.289779	0.19358	0.0450206	0.0766864
ENSG00000104691	326.302	463.245	267.708	254.092	153.694	178.272	0.851076	1.80385	0.00831446	0.135928	UBXN8	8	30732247	30767006	+	3217	protein_coding	UBX domain protein 8 [Source:HGNC Symbol;Acc:HGNC:30307]	-	357	487	262	248	138	188	4.54007	6.44875	3.7176	3.52613	2.12953	2.47081
ENSG00000230797	72.2068	76.0977	63.3508	44.0562	15.5922	30.3442	1.2301	2.34583	0.00832609	0.135968	YY2	X	21855987	21858727	+	2741	protein_coding	YY2 transcription factor [Source:HGNC Symbol;Acc:HGNC:31684]	zf-C2H2	79	80	62	43	14	32	1.17913	1.24331	1.03251	0.717559	0.253556	0.493598
ENSG00000255737	68.5508	71.3416	60.2854	35.8597	33.4118	29.3959	1.02241	2.03131	0.00834811	0.136024	AGAP2-AS1	12	57726271	57728356	+	1500	antisense	AGAP2 antisense RNA 1 [Source:HGNC Symbol;Acc:HGNC:48633]	-	75	75	59	35	30	31	2.04557	2.12994	1.79545	1.06727	0.992854	0.873782
ENSG00000197956	25466.2	29848.4	19083.9	14753.7	16746	17045.8	0.615941	1.53256	0.00835153	0.136024	S100A6	1	153534599	153536244	-	971	protein_coding	S100 calcium binding protein A6 [Source:HGNC Symbol;Acc:HGNC:10496]	-	27862	31379	18677	14400	15036	17976	1173.92	1376.63	878.012	678.33	768.721	782.72
ENSG00000071794	457.005	410.928	690.728	690.555	868.707	1136.96	-0.791218	0.577856	0.008361	0.136024	HLTF	3	149030127	149086554	-	6024	protein_coding	helicase like transcription factor [Source:HGNC Symbol;Acc:HGNC:11099]	-	500	432	676	674	780	1199	3.39571	3.0549	5.12241	5.11768	6.42784	8.41525
ENSG00000173376	1.82802	2.85366	1.02179	5.12281	18.9334	17.0686	-2.84201	0.139467	0.00837002	1	NDNF	4	121035613	121073021	-	3556	protein_coding	neuron derived neurotrophic factor [Source:HGNC Symbol;Acc:HGNC:26256]	-	2	3	1	5	17	18	0.0230098	0.0359383	0.0128366	0.0643141	0.237324	0.214015
ENSG00000007968	2.74203	5.70733	6.13072	21.5158	21.1608	16.1203	-2.01727	0.247026	0.00837217	0.136024	E2F2	1	23506430	23531220	-	5457	protein_coding	E2F transcription factor 2 [Source:HGNC Symbol;Acc:HGNC:3114]	E2F	3	6	6	21	19	17	0.0224912	0.0468376	0.0501892	0.176021	0.172844	0.131713
ENSG00000180357	1222.95	945.514	1756.45	2159.78	2400.08	1929.7	-0.725566	0.60476	0.00838397	0.136024	ZNF609	15	64460742	64686068	+	12112	protein_coding	zinc finger protein 609 [Source:HGNC Symbol;Acc:HGNC:29003]	-	1338	994	1719	2108	2155	2035	4.51945	3.49597	6.47847	7.96073	8.83256	7.10365
ENSG00000008394	4101.16	3448.18	3593.62	2130.07	2371.13	2961.4	0.578303	1.49309	0.00838452	0.136024	MGST1	12	16347142	16609259	+	7440	protein_coding	microsomal glutathione S-transferase 1 [Source:HGNC Symbol;Acc:HGNC:7061]	-	4487	3625	3517	2079	2129	3123	24.6734	20.7555	21.578	12.7814	14.2056	17.7473
ENSG00000122691	545.664	683.928	506.806	527.65	1475.69	1432.81	-0.984614	0.505361	0.0084201	0.136371	TWIST1	7	19020991	19117672	-	2033	protein_coding	twist family bHLH transcription factor 1 [Source:HGNC Symbol;Acc:HGNC:12428]	bHLH	597	719	496	515	1325	1511	12.0138	15.0657	11.1367	11.5869	32.3544	31.4239
ENSG00000145945	167.264	220.683	157.355	115.776	96.8943	107.153	0.769475	1.70465	0.00842434	0.136371	FAM50B	6	3849373	3851320	+	1948	protein_coding	family with sequence similarity 50 member B [Source:HGNC Symbol;Acc:HGNC:18789]	-	183	232	154	113	87	113	3.84333	5.07337	3.60865	2.65331	2.2171	2.45258
ENSG00000112210	812.555	573.587	725.469	1091.16	1285.24	928.342	-0.645866	0.639109	0.00844324	0.136528	RAB23	6	57186992	57222314	-	4926	protein_coding	RAB23, member RAS oncogene family [Source:HGNC Symbol;Acc:HGNC:14263]	-	889	603	710	1065	1154	979	7.38333	5.2146	6.57925	9.88902	11.6297	8.40274
ENSG00000170579	0.91401	0	4.08715	7.17194	16.7059	18.0168	-3.09447	0.117077	0.00845138	1	DLGAP1	18	3496032	4455335	-	12106	protein_coding	DLG associated protein 1 [Source:HGNC Symbol;Acc:HGNC:2905]	-	1	0	4	7	15	19	0.00337944	0	0.0150825	0.0264482	0.06151	0.0663568
ENSG00000163960	924.978	843.733	1309.93	1330.91	2010.28	1695.48	-0.710289	0.611198	0.0084718	0.136707	UBXN7	3	196347662	196432474	-	11291	protein_coding	UBX domain protein 7 [Source:HGNC Symbol;Acc:HGNC:29119]	-	1012	887	1282	1299	1805	1788	3.66685	3.34649	5.18284	5.26229	7.93597	6.69527
ENSG00000118515	2366.37	3178.98	2559.58	3807.27	3885.8	4143.87	-0.546451	0.684702	0.00848315	0.136707	SGK1	6	134169246	134318112	-	9992	protein_coding	serum/glucocorticoid regulated kinase 1 [Source:HGNC Symbol;Acc:HGNC:10810]	-	2589	3342	2505	3716	3489	4370	10.6005	14.2479	11.4437	17.0107	17.3342	18.4911
ENSG00000120217	222.104	484.172	448.564	247.944	147.012	38.8785	1.41322	2.66331	0.00848401	0.136707	CD274	9	5450503	5470566	+	4108	protein_coding	CD274 molecule [Source:HGNC Symbol;Acc:HGNC:17635]	-	243	509	439	242	132	41	2.42003	5.27819	4.87805	2.69453	1.59514	0.421975
ENSG00000166396	59.4107	55.1708	56.1983	33.8106	3.34118	2.84477	2.09385	4.26887	0.00849776	0.136707	SERPINB7	18	63752935	63805376	+	2637	protein_coding	serpin family B member 7 [Source:HGNC Symbol;Acc:HGNC:13902]	-	65	58	55	33	3	3	1.00844	0.936948	0.952062	0.572403	0.0564763	0.0480999
ENSG00000138606	1.82802	2.85366	5.10893	3.07369	32.2981	26.5511	-2.66956	0.157174	0.0085004	0.136707	SHF	15	45167214	45201175	-	4894	protein_coding	Src homology 2 domain containing F [Source:HGNC Symbol;Acc:HGNC:25116]	-	2	3	5	3	29	28	0.016719	0.0261129	0.0466357	0.0280385	0.294164	0.241895
ENSG00000197121	408.563	317.708	355.582	863.706	446.605	562.315	-0.79165	0.577683	0.00852573	0.136826	PGAP1	2	196833004	196927796	-	12761	protein_coding	post-GPI attachment to proteins 1 [Source:HGNC Symbol;Acc:HGNC:25712]	-	447	334	348	843	401	593	1.43307	1.11496	1.24482	3.02163	1.55997	1.96473
ENSG00000142173	59046.9	65342.3	91003.4	87628.8	184787	111635	-0.834332	0.560843	0.00853219	0.136826	COL6A2	21	46098097	46132849	+	5386	protein_coding	collagen type VI alpha 2 chain [Source:HGNC Symbol;Acc:HGNC:2212]	-	64602	68693	89063	85528	165918	117727	490.71	543.305	754.82	726.34	1529.26	924.15
ENSG00000146350	55.7546	39.0001	72.5469	104.505	94.6668	129.911	-0.978955	0.507347	0.00853777	0.136826	TBC1D32	6	121079494	121334745	-	6912	protein_coding	TBC1 domain family member 32 [Source:HGNC Symbol;Acc:HGNC:21485]	-	61	41	71	102	85	137	0.361053	0.252684	0.468886	0.674986	0.610479	0.838011
ENSG00000222047	34.7324	51.366	37.8061	19.4667	13.3647	16.1203	1.33768	2.52745	0.00854473	0.136826	C10orf55	10	73909969	73922777	-	2514	protein_coding	chromosome 10 open reading frame 55 [Source:HGNC Symbol;Acc:HGNC:31008]	-	38	54	37	19	12	17	0.618391	0.915011	0.671814	0.34569	0.236958	0.285902
ENSG00000127951	51.1846	9.51221	26.5665	88.1124	67.9374	84.3947	-1.4603	0.363417	0.00859708	0.137424	FGL2	7	77193371	77199848	-	4604	protein_coding	fibrinogen like 2 [Source:HGNC Symbol;Acc:HGNC:3696]	-	56	10	26	86	61	89	0.49762	0.0925257	0.257781	0.8544	0.657733	0.817311
ENSG00000164176	2774.02	853.246	1175.06	3451.75	3641.89	2760.37	-1.03683	0.487398	0.00860898	0.137424	EDIL3	5	83940554	84384793	-	5738	protein_coding	EGF like repeats and discoidin domains 3 [Source:HGNC Symbol;Acc:HGNC:3173]	-	3035	897	1150	3369	3270	2911	21.6393	6.65932	9.1485	26.8558	28.2906	21.4494
ENSG00000105173	307.107	397.611	308.58	220.281	232.769	182.065	0.674966	1.59656	0.00862181	0.137424	CCNE1	19	29811898	29824308	+	2550	protein_coding	cyclin E1 [Source:HGNC Symbol;Acc:HGNC:1589]	-	336	418	302	215	209	192	5.39069	6.98287	5.40604	3.85653	4.06875	3.18342
ENSG00000177606	7112.83	5947.99	6148.09	6598.18	14433.9	12242	-0.792603	0.577302	0.00863358	0.137424	JUN	1	58780788	58784327	-	3540	protein_coding	Jun proto-oncogene, AP-1 transcription factor subunit [Source:HGNC Symbol;Acc:HGNC:6204]	TF_bZIP	7782	6253	6017	6440	12960	12910	89.9359	75.2459	77.5871	83.211	181.743	154.19
ENSG00000054793	835.405	677.27	519.068	1321.69	1484.6	774.724	-0.817112	0.567577	0.00863642	0.137424	ATP9A	20	51596514	51768634	-	8317	protein_coding	ATPase phospholipid transporting 9A (putative) [Source:HGNC Symbol;Acc:HGNC:13540]	-	914	712	508	1290	1333	817	4.49598	3.64679	2.78811	7.09449	7.95644	4.15325
ENSG00000159348	1545.59	1114.83	777.58	786.864	669.35	458.955	0.844559	1.79572	0.00864651	0.137424	CYB5R1	1	202961869	202967280	-	4504	protein_coding	cytochrome b5 reductase 1 [Source:HGNC Symbol;Acc:HGNC:13397]	-	1691	1172	761	768	601	484	15.36	11.0848	7.71256	7.79939	6.62417	4.54339
ENSG00000151491	1001.76	764.782	1247.6	1647.5	1358.75	1821.6	-0.679951	0.624187	0.00865333	0.137424	EPS8	12	15620158	15882329	-	8692	protein_coding	epidermal growth factor receptor pathway substrate 8 [Source:HGNC Symbol;Acc:HGNC:3420]	-	1096	804	1221	1608	1220	1921	5.15865	3.94034	6.41222	8.46183	6.9678	9.34416
ENSG00000171522	106.939	126.512	125.68	188.52	200.471	189.651	-0.688503	0.620497	0.00866781	0.137424	PTGER4	5	40679498	40693735	+	3961	protein_coding	prostaglandin E receptor 4 [Source:HGNC Symbol;Acc:HGNC:9596]	-	117	133	123	184	180	200	1.20844	1.43036	1.41747	2.12477	2.25592	2.1348
ENSG00000178726	2708.21	1528.61	4795.25	2153.63	1040.22	924.549	1.13293	2.19303	0.00867469	0.137424	THBD	20	23045633	23049741	-	4109	protein_coding	thrombomodulin [Source:HGNC Symbol;Acc:HGNC:11784]	-	2963	1607	4693	2102	934	975	29.5013	16.6601	52.1347	23.3989	11.2841	10.0323
ENSG00000135404	28061.9	23694	18022.3	16292.6	15466.3	13942.2	0.610565	1.52686	0.00867473	0.137424	CD63	12	55725323	55729707	-	2633	protein_coding	CD63 molecule [Source:HGNC Symbol;Acc:HGNC:1692]	-	30702	24909	17638	15902	13887	14703	477.047	402.998	305.781	276.248	261.826	236.096
ENSG00000106333	4865.28	5636.94	4749.27	6257	8251.61	7853.45	-0.552084	0.682034	0.00868651	0.137464	PCOLCE	7	100602177	100608175	+	3532	protein_coding	procollagen C-endopeptidase enhancer [Source:HGNC Symbol;Acc:HGNC:8738]	-	5323	5926	4648	6107	7409	8282	61.6568	71.4724	60.07	79.087	104.134	99.1396
ENSG00000197632	4528.01	4044.59	10482.5	2165.93	148.126	555.677	2.73115	6.63984	0.00870594	0.137601	SERPINB2	18	63871692	63903890	+	2748	protein_coding	serpin family B member 2 [Source:HGNC Symbol;Acc:HGNC:8584]	-	4954	4252	10259	2114	133	586	73.7538	65.9135	170.412	35.1873	2.40265	9.016
ENSG00000133247	154.468	125.561	168.595	202.863	277.318	263.615	-0.729637	0.603056	0.00871377	0.137601	KMT5C	19	55339853	55348120	+	4775	protein_coding	lysine methyltransferase 5C [Source:HGNC Symbol;Acc:HGNC:28405]	-	169	132	165	198	249	278	1.44797	1.1776	1.57733	1.89666	2.5887	2.46152
ENSG00000124733	1540.11	1690.32	1357.95	1112.68	1001.24	1069.63	0.527351	1.44128	0.00874218	0.137903	MEA1	6	43011143	43016868	-	3017	protein_coding	male-enhanced antigen 1 [Source:HGNC Symbol;Acc:HGNC:6986]	-	1685	1777	1329	1086	899	1128	22.8491	25.0905	20.1077	16.4647	14.7924	15.8076
ENSG00000139174	13.7102	13.3171	75.6122	74.7931	96.8943	159.307	-1.69477	0.308903	0.00876686	0.138142	PRICKLE1	12	42456757	42590355	-	8247	protein_coding	prickle planar cell polarity protein 1 [Source:HGNC Symbol;Acc:HGNC:17019]	-	15	14	74	73	87	168	0.0744115	0.0723152	0.409589	0.404879	0.523695	0.861283
ENSG00000007520	1780.49	2408.49	1769.74	1232.55	1309.74	1429.02	0.585341	1.50039	0.00877593	0.138142	TSR3	16	1349240	1351911	-	1243	protein_coding	TSR3, acp transferase ribosome maturation factor [Source:HGNC Symbol;Acc:HGNC:14175]	-	1948	2532	1732	1203	1176	1507	64.1155	86.7741	63.6047	44.2683	46.9669	51.2596
ENSG00000170004	2825.21	2374.25	4231.22	4075.71	6092.09	5709.44	-0.751589	0.593949	0.00878691	0.138168	CHD3	17	7884806	7912760	+	9758	protein_coding	chromodomain helicase DNA binding protein 3 [Source:HGNC Symbol;Acc:HGNC:1918]	-	3091	2496	4141	3978	5470	6021	12.9594	10.8964	19.3712	18.6467	27.828	26.088
ENSG00000115307	2319.76	2549.27	1918.92	1698.72	1506.87	1375.92	0.567283	1.48173	0.00884238	0.138893	AUP1	2	74526645	74529939	-	2634	protein_coding	AUP1, lipid droplet regulating VLDL assembly factor [Source:HGNC Symbol;Acc:HGNC:891]	-	2538	2680	1878	1658	1353	1451	39.4204	43.3428	32.5456	28.7917	25.4998	23.2908
ENSG00000241764	43.8725	51.366	29.6318	17.4176	13.3647	18.0168	1.35367	2.55561	0.00885944	0.139013	AC002467.1	7	107742817	107744581	-	984	antisense	uncharacterized LOC101927974 [Source:NCBI gene;Acc:101927974]	-	48	54	29	17	12	19	1.99568	2.33774	1.34529	0.790227	0.605399	0.816378
ENSG00000137507	557.546	391.903	461.848	729.489	1117.07	590.763	-0.787653	0.579286	0.00891307	0.139707	LRRC32	11	76657524	76670747	-	4459	protein_coding	leucine rich repeat containing 32 [Source:HGNC Symbol;Acc:HGNC:4161]	-	610	412	452	712	1003	623	5.59677	3.93602	4.62715	7.30366	11.1665	5.90722
ENSG00000142227	3855.29	5136.6	2901.88	2631.08	2368.9	2467.36	0.671571	1.59281	0.00893082	0.139838	EMP3	19	48321509	48330553	+	1667	protein_coding	epithelial membrane protein 3 [Source:HGNC Symbol;Acc:HGNC:3335]	-	4218	5400	2840	2568	2127	2602	103.518	137.993	77.767	70.4624	63.3413	65.994
ENSG00000137767	467.059	689.636	651.9	213.109	429.899	370.768	0.835296	1.78422	0.00895987	0.140071	SQOR	15	45631148	45691294	+	3088	protein_coding	sulfide quinone oxidoreductase [Source:HGNC Symbol;Acc:HGNC:20390]	-	511	725	638	208	386	391	6.77	10.0013	9.43096	3.08095	6.20534	5.35343
ENSG00000103043	2131.47	1483.91	1427.44	1045.05	1118.18	1116.1	0.620977	1.53792	0.00896462	0.140071	VAC14	16	70687439	70801161	-	8276	protein_coding	Vac14, PIKFYVE complex component [Source:HGNC Symbol;Acc:HGNC:25507]	-	2332	1560	1397	1020	1004	1177	11.528	8.02975	7.70528	5.63739	6.02239	6.01297
ENSG00000250251	205.652	142.683	548.7	637.278	661.554	669.468	-1.13455	0.455477	0.0089794	0.140154	PKD1P6	16	15125242	15154564	-	6015	transcribed_unprocessed_pseudogene	polycystin 1, transient receptor potential channel interacting pseudogene 6 [Source:HGNC Symbol;Acc:HGNC:30070]	-	225	150	537	622	594	706	1.53035	1.06231	4.07522	4.72991	4.90237	4.96252
ENSG00000073849	128.875	42.805	48.024	276.632	119.169	146.031	-1.30063	0.405949	0.00900293	0.140213	ST6GAL1	3	186930485	187078553	+	9151	protein_coding	ST6 beta-galactoside alpha-2,6-sialyltransferase 1 [Source:HGNC Symbol;Acc:HGNC:10860]	-	141	45	47	270	107	154	0.63037	0.20948	0.234445	1.34956	0.580458	0.711517
ENSG00000103005	3490.6	3881.93	2924.35	2728.41	2098.26	1731.51	0.650935	1.57019	0.00900678	0.140213	USB1	16	57999546	58021618	+	8265	protein_coding	U6 snRNA biogenesis phosphodiesterase 1 [Source:HGNC Symbol;Acc:HGNC:25792]	-	3819	4081	2862	2663	1884	1826	18.9039	21.034	15.8066	14.7376	11.316	9.34094
ENSG00000185585	1.82802	2.85366	3.06536	5.12281	32.2981	12.3273	-2.68285	0.155733	0.00901154	0.140213	OLFML2A	9	124777158	124814885	+	6746	protein_coding	olfactomedin like 2A [Source:HGNC Symbol;Acc:HGNC:27270]	-	2	3	3	5	29	13	0.0121291	0.018944	0.0202996	0.0339017	0.213406	0.081476
ENSG00000184481	82.2609	60.8782	105.244	101.432	200.471	195.341	-1.00228	0.499212	0.00902588	0.140289	FOXO4	X	71096197	71103535	+	3447	protein_coding	forkhead box O4 [Source:HGNC Symbol;Acc:HGNC:7139]	Fork	90	64	103	99	180	206	1.06818	0.790927	1.36398	1.31369	2.59231	2.52673
ENSG00000234520	7.31208	19.9757	9.19608	2.04913	0	1.89651	3.17877	9.05535	0.0090348	1	HRAT17	7	112954646	112995634	-	1001	lincRNA	heart tissue-associated transcript 17 [Source:NCBI gene;Acc:101928036]	-	8	21	9	2	0	2	0.326965	0.893682	0.410413	0.091389	0	0.0844751
ENSG00000204267	457.919	706.758	606.941	388.309	406.511	292.063	0.705351	1.63054	0.00906709	0.140782	TAP2	6	32821833	32838780	-	6390	protein_coding	transporter 2, ATP binding cassette subfamily B member [Source:HGNC Symbol;Acc:HGNC:44]	-	501	743	594	379	365	308	3.20761	4.9532	4.24325	2.71292	2.83562	2.0379
ENSG00000142156	78817.8	75566.9	111522	116534	223673	124509	-0.805428	0.572192	0.00908878	0.140971	COL6A1	21	45981737	46005050	+	5343	protein_coding	collagen type VI alpha 1 chain [Source:HGNC Symbol;Acc:HGNC:2211]	-	86233	79442	109144	113740	200833	131303	660.288	633.378	932.454	973.702	1865.97	1039.02
ENSG00000123892	96.8851	117.951	92.9826	59.4246	55.6864	54.9988	0.855982	1.80999	0.00912404	0.14137	RAB38	11	88113242	88175467	-	1465	protein_coding	RAB38, member RAS oncogene family [Source:HGNC Symbol;Acc:HGNC:9776]	-	106	124	91	58	50	58	2.96015	3.60563	2.83541	1.81087	1.69429	1.67388
ENSG00000111341	82.2609	47.5611	20.4357	81.965	281.773	80.6017	-1.56036	0.339066	0.00915542	0.141708	MGP	12	14881181	14885926	-	2639	protein_coding	matrix Gla protein [Source:HGNC Symbol;Acc:HGNC:7060]	-	90	50	20	80	253	85	1.39524	0.807102	0.345942	1.38659	4.75923	1.3618
ENSG00000173950	1180.9	909.368	1035.07	1654.67	1516.9	1405.31	-0.55022	0.682916	0.00917863	0.141886	XXYLT1	3	195068279	195271167	-	5409	protein_coding	xyloside xylosyltransferase 1 [Source:HGNC Symbol;Acc:HGNC:26639]	-	1292	956	1013	1615	1362	1482	9.77216	7.52902	8.5488	13.6569	12.5002	11.5841
ENSG00000102030	773.253	861.807	568.114	550.19	428.785	375.509	0.702234	1.62702	0.00918603	0.141886	NAA10	X	153929242	153935223	-	4742	protein_coding	N(alpha)-acetyltransferase 10, NatA catalytic subunit [Source:HGNC Symbol;Acc:HGNC:18704]	-	846	906	556	537	385	396	7.29884	8.13887	5.35212	5.17977	4.03046	3.53075
ENSG00000081386	117.907	91.3173	110.353	178.274	183.765	164.996	-0.721168	0.606606	0.00919576	0.141888	ZNF510	9	96755865	96778129	-	5921	protein_coding	zinc finger protein 510 [Source:HGNC Symbol;Acc:HGNC:29161]	zf-C2H2	129	96	108	174	165	174	0.891332	0.690675	0.832609	1.34416	1.38339	1.24247
ENSG00000174775	1506.29	1963.32	1153.6	1129.07	889.868	810.758	0.708401	1.63399	0.00921796	0.142004	HRAS	11	532242	537287	-	1854	protein_coding	HRas proto-oncogene, GTPase [Source:HGNC Symbol;Acc:HGNC:5173]	-	1648	2064	1129	1102	799	855	36.3657	47.4239	27.7969	27.1875	21.394	19.498
ENSG00000240445	42.0445	40.9025	43.9368	93.2352	108.032	57.8436	-1.02786	0.490438	0.00924324	0.142004	FOXO3B	17	18670946	18672873	-	1928	processed_pseudogene	forkhead box O3B pseudogene [Source:HGNC Symbol;Acc:HGNC:3822]	-	46	43	43	91	97	61	0.976103	0.950078	1.01806	2.1589	2.49758	1.33769
ENSG00000154589	324.474	366.22	141.007	158.807	133.647	128.014	0.984848	1.9791	0.00924709	0.142004	LY96	8	73991352	74029087	+	607	protein_coding	lymphocyte antigen 96 [Source:HGNC Symbol;Acc:HGNC:17156]	-	355	385	138	155	120	135	23.9268	27.019	10.3777	11.68	9.81404	9.40325
ENSG00000102038	1769.52	1455.37	2097.73	2346.25	2801.02	2893.13	-0.595233	0.661937	0.00924844	0.142004	SMARCA1	X	129446501	129523500	-	4363	protein_coding	SWI/SNF related, matrix associated, actin dependent regulator of chromatin, subfamily a, member 1 [Source:HGNC Symbol;Acc:HGNC:11097]	-	1936	1530	2053	2290	2515	3051	18.1537	14.9384	21.4791	24.0076	28.616	29.5658
ENSG00000083290	402.164	203.561	381.127	476.422	612.55	651.451	-0.818642	0.566975	0.00925112	0.142004	ULK2	17	19770829	19867936	-	9843	protein_coding	unc-51 like autophagy activating kinase 2 [Source:HGNC Symbol;Acc:HGNC:13480]	-	440	214	373	465	550	687	1.82882	0.926156	1.72979	2.16084	2.7739	2.95095
ENSG00000130508	39190.9	26852	32007.5	47992.6	76157.8	41019.6	-0.752346	0.593637	0.00926753	0.142109	PXDN	2	1631887	1744852	-	11257	protein_coding	peroxidasin [Source:HGNC Symbol;Acc:HGNC:14966]	-	42878	28229	31325	46842	68381	43258	155.832	106.824	127.023	190.332	301.556	162.471
ENSG00000196208	55.7546	34.244	57.2201	18.4421	13.3647	26.5511	1.32788	2.51034	0.00929199	0.142336	GREB1	2	11482341	11642788	+	12361	protein_coding	growth regulating estrogen receptor binding 1 [Source:HGNC Symbol;Acc:HGNC:24885]	-	61	36	56	18	12	28	0.201893	0.124064	0.206798	0.0666065	0.0481929	0.0957717
ENSG00000256196	5.48406	22.8293	4.08715	1.02456	1.11373	0	3.96054	15.5683	0.00930843	1	AP003721.1	11	60918469	60925397	-	864	antisense	novel transcript	-	6	24	4	1	1	0	0.284107	1.1833	0.211329	0.05294	0.0574568	0
ENSG00000174705	2455.95	1932.88	3069.45	3361.59	5360.37	3600.52	-0.724362	0.605265	0.00931631	0.142444	SH3PXD2B	5	172325000	172454523	-	8242	protein_coding	SH3 and PX domains 2B [Source:HGNC Symbol;Acc:HGNC:29242]	-	2687	2032	3004	3281	4813	3797	13.3377	10.5024	16.6372	18.2084	28.9894	19.4778
ENSG00000209082	158.124	83.7075	184.943	64.5474	44.5491	90.0842	1.09585	2.13738	0.00931824	0.142444	MT-TL1	MT	3230	3304	+	75	Mt_tRNA	mitochondrially encoded tRNA leucine 1 (UUA/G) [Source:HGNC Symbol;Acc:HGNC:7490]	-	173	88	181	63	40	95	94.3691	49.9826	110.162	38.4218	26.4761	53.5544
ENSG00000077420	475.285	643.977	253.403	300.197	220.518	99.5668	1.14698	2.2145	0.00933453	0.14248	APBB1IP	10	26438203	26567803	+	3981	protein_coding	amyloid beta precursor protein binding family B member 1 interacting protein [Source:HGNC Symbol;Acc:HGNC:17379]	-	520	677	248	293	198	105	5.34387	7.24426	2.84362	3.36646	2.46904	1.11514
ENSG00000198715	2297.82	1839.66	1289.5	1079.89	1236.24	1053.51	0.687831	1.61086	0.00935634	0.14248	GLMP	1	156290089	156295689	-	3471	protein_coding	glycosylated lysosomal membrane protein [Source:HGNC Symbol;Acc:HGNC:29436]	NCU-G1	2514	1934	1262	1054	1110	1111	29.6316	23.7356	16.5965	13.8894	15.8754	13.5329
ENSG00000132603	935.032	1111.98	1167.9	818.626	639.28	701.709	0.573712	1.48835	0.00935664	0.14248	NIP7	16	69337996	69343111	+	4749	protein_coding	NIP7, nucleolar pre-rRNA processing protein [Source:HGNC Symbol;Acc:HGNC:24328]	-	1023	1169	1143	799	574	740	8.81289	10.486	10.9864	7.6956	6.00019	6.58813
ENSG00000120659	0.91401	11.4147	7.15251	4.09825	83.5296	31.2924	-2.61147	0.163633	0.00935903	0.14248	TNFSF11	13	42562736	42608013	+	2733	protein_coding	TNF superfamily member 11 [Source:HGNC Symbol;Acc:HGNC:11926]	-	1	12	7	4	75	33	0.0149694	0.187042	0.116915	0.066945	1.36231	0.510513
ENSG00000143442	668.141	512.708	696.859	870.878	1019.06	931.186	-0.587297	0.665589	0.00937553	0.142585	POGZ	1	151402724	151459465	-	10272	protein_coding	pogo transposable element derived with ZNF domain [Source:HGNC Symbol;Acc:HGNC:18801]	-	731	539	682	850	915	982	2.91144	2.23528	3.03069	3.78497	4.42203	4.04193
ENSG00000123080	123.391	158.854	291.209	353.474	260.612	567.057	-1.04418	0.484921	0.00942048	0.143122	CDKN2C	1	50960745	50974633	+	3318	protein_coding	cyclin dependent kinase inhibitor 2C [Source:HGNC Symbol;Acc:HGNC:1789]	-	135	167	285	345	234	598	1.66457	2.14406	3.92086	4.75599	3.50102	7.62005
ENSG00000090863	7655.75	6567.23	9143.97	10232.3	14647.7	11106.9	-0.623	0.649319	0.00944105	0.143288	GLG1	16	74447427	74607144	-	14111	protein_coding	golgi glycoprotein 1 [Source:HGNC Symbol;Acc:HGNC:4316]	-	8376	6904	8949	9987	13152	11713	24.2842	20.8421	28.9487	32.3724	46.2689	35.0948
ENSG00000177700	5042.59	5038.62	3165.5	3258.11	2619.49	2358.31	0.685712	1.6085	0.00946342	0.14347	POLR2L	11	837356	842545	-	1142	protein_coding	RNA polymerase II subunit L [Source:HGNC Symbol;Acc:HGNC:9199]	-	5517	5297	3098	3180	2352	2487	197.643	197.588	123.831	127.368	102.241	92.0752
ENSG00000167705	214.792	253.976	123.636	101.432	123.624	89.136	0.917123	1.88835	0.00947241	0.14347	RILP	17	1646145	1650077	-	2103	protein_coding	Rab interacting lysosomal protein [Source:HGNC Symbol;Acc:HGNC:30266]	-	235	267	121	99	111	94	4.57166	5.40841	2.62639	2.15325	2.62023	1.88982
ENSG00000156510	21.0222	13.3171	16.3486	5.12281	3.34118	2.84477	2.16703	4.49099	0.00952418	0.144072	HKDC1	10	69220303	69267559	+	4259	protein_coding	hexokinase domain containing 1 [Source:HGNC Symbol;Acc:HGNC:23302]	-	23	14	16	5	3	3	0.220935	0.140029	0.171485	0.0536983	0.0349679	0.0297815
ENSG00000107036	832.663	691.538	956.393	1252.02	1268.54	1153.08	-0.566614	0.6752	0.009541	0.144072	RIC1	9	5629025	5776557	+	8591	protein_coding	RIC1 homolog, RAB6A GEF complex partner 1 [Source:HGNC Symbol;Acc:HGNC:17686]	-	911	727	936	1222	1139	1216	4.3383	3.60486	4.9733	6.50617	6.58166	5.98443
ENSG00000101004	222.104	210.22	298.362	280.73	527.907	479.817	-0.818658	0.566969	0.00954133	0.144072	NINL	20	25452705	25585517	-	6008	protein_coding	ninein like [Source:HGNC Symbol;Acc:HGNC:29163]	-	243	221	292	274	474	506	1.65471	1.56697	2.21853	2.08602	3.91655	3.56085
ENSG00000140941	5229.05	5179.4	3416.86	3371.84	2842.23	2648.48	0.64159	1.56005	0.00959419	0.144645	MAP1LC3B	16	87383995	87404779	+	5313	protein_coding	microtubule associated protein 1 light chain 3 beta [Source:HGNC Symbol;Acc:HGNC:13352]	-	5721	5445	3344	3291	2552	2793	44.0532	43.6572	28.7302	28.3326	23.8449	22.2261
ENSG00000108947	27.4203	23.7805	20.4357	55.3264	76.8472	36.9819	-1.2345	0.42499	0.00960057	0.144645	EFNB3	17	7705202	7711378	+	3222	protein_coding	ephrin B3 [Source:HGNC Symbol;Acc:HGNC:3228]	-	30	25	20	54	69	39	0.380926	0.330531	0.283346	0.766595	1.06311	0.511767
ENSG00000113494	15.5382	26.6342	59.2636	5.12281	5.56864	15.1721	1.95785	3.88483	0.00960952	0.144645	PRLR	5	35048756	35230589	-	13108	protein_coding	prolactin receptor [Source:HGNC Symbol;Acc:HGNC:9446]	-	17	28	58	5	5	16	0.0530588	0.0909954	0.201978	0.0174474	0.018936	0.0516079
ENSG00000088280	110.595	142.683	74.5905	110.653	447.718	218.099	-1.24234	0.422686	0.00961825	0.144645	ASAP3	1	23428563	23484568	-	4988	protein_coding	ArfGAP with SH3 domain, ankyrin repeat and PH domain 3 [Source:HGNC Symbol;Acc:HGNC:14987]	-	121	150	73	108	402	230	0.992439	1.28104	0.66805	0.990365	4.00088	1.94955
ENSG00000140323	60.3247	32.3415	50.0676	22.5404	6.68237	20.8616	1.50339	2.83509	0.00966422	0.145189	DISP2	15	40358235	40378639	+	12754	protein_coding	dispatched RND transporter family member 2 [Source:HGNC Symbol;Acc:HGNC:19712]	-	66	34	49	22	6	22	0.211711	0.113561	0.175373	0.0788995	0.0233539	0.0729305
ENSG00000143416	222.104	156	358.647	305.32	468.879	730.156	-1.03085	0.489422	0.00970293	0.145541	SELENBP1	1	151364302	151372733	-	3504	protein_coding	selenium binding protein 1 [Source:HGNC Symbol;Acc:HGNC:10719]	-	243	164	351	298	421	770	2.83718	1.99378	4.57252	3.89001	5.96449	9.29094
ENSG00000181852	927.72	849.441	1174.03	1281.73	1716.25	1506.78	-0.610243	0.655086	0.00971959	0.145541	RNF41	12	56202175	56221933	-	6537	protein_coding	ring finger protein 41 [Source:HGNC Symbol;Acc:HGNC:18401]	-	1015	893	1149	1251	1541	1589	6.35232	5.8193	8.02332	8.7534	11.7025	10.2773
ENSG00000163131	2172.6	1337.42	2683.21	885.222	1188.35	1455.57	0.811213	1.75469	0.00973257	0.145541	CTSS	1	150730196	150765957	-	4228	protein_coding	cathepsin S [Source:HGNC Symbol;Acc:HGNC:2545]	-	2377	1406	2626	864	1067	1535	23.0006	14.166	28.3513	9.3471	12.5281	15.3499
ENSG00000138080	11445.2	10584.2	10936.2	12835.7	22904.9	16435.2	-0.662396	0.631828	0.00973782	0.145541	EMILIN1	2	27078567	27086408	+	3958	protein_coding	elastin microfibril interfacer 1 [Source:HGNC Symbol;Acc:HGNC:19880]	-	12522	11127	10703	12528	20566	17332	129.432	119.757	123.436	144.778	257.946	185.142
ENSG00000283154	127.961	137.927	120.571	209.011	206.04	195.341	-0.658871	0.633374	0.00974634	0.145541	IQCJ-SCHIP1	3	158962235	159897366	+	4409	protein_coding	IQCJ-SCHIP1 readthrough [Source:HGNC Symbol;Acc:HGNC:38842]	-	140	145	118	204	185	206	1.29907	1.40096	1.22167	2.11635	2.08299	1.97542
ENSG00000140382	405.82	334.83	477.175	579.902	660.44	616.366	-0.608681	0.655796	0.00974654	0.145541	HMG20A	15	77420412	77485607	+	6403	protein_coding	high mobility group 20A [Source:HGNC Symbol;Acc:HGNC:5001]	HMG	444	352	467	566	593	650	2.8369	2.34184	3.32925	4.04325	4.59755	4.29203
ENSG00000158716	298.881	377.635	196.183	199.79	132.534	149.824	0.856136	1.81018	0.00978655	0.145991	DUSP23	1	159780932	159782543	+	825	protein_coding	dual specificity phosphatase 23 [Source:HGNC Symbol;Acc:HGNC:21480]	-	327	397	192	195	119	158	16.2158	20.4991	10.6233	10.8113	7.16058	8.09722
ENSG00000162894	90.487	127.464	74.5905	12.2948	66.8237	7.58604	1.76299	3.394	0.00979891	0.146028	FCMR	1	206904386	206923247	-	2348	protein_coding	Fc fragment of IgM receptor [Source:HGNC Symbol;Acc:HGNC:14315]	-	99	134	73	12	60	8	1.72497	2.43111	1.41918	0.233766	1.26855	0.144054
ENSG00000162415	194.684	85.6099	176.769	260.239	300.706	286.373	-0.890448	0.539446	0.00984116	0.146511	ZSWIM5	1	45016399	45306209	-	6046	protein_coding	zinc finger SWIM-type containing 5 [Source:HGNC Symbol;Acc:HGNC:29299]	-	213	90	173	254	270	302	1.44131	0.634121	1.30614	1.9216	2.21693	2.11189
ENSG00000169919	539.266	543.147	732.621	761.25	1019.06	1068.68	-0.650816	0.63692	0.00985971	0.14664	GUSB	7	65960684	65982314	-	3992	protein_coding	glucuronidase beta [Source:HGNC Symbol;Acc:HGNC:4696]	-	590	571	717	743	915	1127	6.04653	6.09317	8.19863	8.51327	11.3785	11.9362
ENSG00000182179	673.625	566.928	504.763	843.215	954.465	806.017	-0.576504	0.670587	0.00990195	0.14712	UBA7	3	49805207	49813946	-	4545	protein_coding	ubiquitin like modifier activating enzyme 7 [Source:HGNC Symbol;Acc:HGNC:12471]	-	737	596	494	823	857	850	6.63405	5.58612	4.96142	8.28255	9.36057	7.90711
ENSG00000202048	3.65604	10.4634	9.19608	0	0	0.948255	4.39948	21.1045	0.00992699	1	SNORD114-20	14	100981004	100981075	+	72	snoRNA	small nucleolar RNA, C/D box 114-20 [Source:HGNC Symbol;Acc:HGNC:33008]	-	4	11	9	0	0	1	2.27286	6.50815	5.70588	0	0	0.587219
ENSG00000164530	53.9266	9.51221	81.743	138.316	90.2119	1201.44	-3.30058	0.101491	0.00996679	0.147931	PI16	6	36948263	36964837	+	2378	protein_coding	peptidase inhibitor 16 [Source:HGNC Symbol;Acc:HGNC:21245]	-	59	10	80	135	81	1267	1.01504	0.179137	1.53564	2.59669	1.69094	22.5267
ENSG00000187231	658.087	627.806	837.865	900.591	1507.99	1046.87	-0.702181	0.614642	0.00997644	0.147931	SESTD1	2	179101692	179264790	-	11349	protein_coding	SEC14 and spectrin domain containing 1 [Source:HGNC Symbol;Acc:HGNC:18379]	-	720	660	820	879	1354	1104	2.59549	2.47733	3.29814	3.54266	5.92266	4.11286
ENSG00000171681	791.533	983.563	981.937	1253.04	1317.54	1423.33	-0.534926	0.690194	0.00999633	0.148078	ATF7IP	12	14365632	14502935	+	13189	protein_coding	activating transcription factor 7 interacting protein [Source:HGNC Symbol;Acc:HGNC:20092]	-	866	1034	961	1223	1183	1501	2.68628	3.33969	3.32601	4.24143	4.45275	4.81173
ENSG00000007376	963.367	1111.98	871.584	777.643	585.821	563.263	0.613176	1.52962	0.0100154	0.148212	RPUSD1	16	784974	788397	-	2769	protein_coding	RNA pseudouridylate synthase domain containing 1 [Source:HGNC Symbol;Acc:HGNC:14173]	-	1054	1169	853	759	526	594	15.5727	17.9841	14.0617	12.5377	9.43014	9.06977
ENSG00000133134	6.39807	12.3659	23.5011	0	1.11373	3.79302	3.07464	8.4248	0.0100409	1	BEX2	X	103309346	103311046	-	1176	protein_coding	brain expressed X-linked 2 [Source:HGNC Symbol;Acc:HGNC:30933]	-	7	13	23	0	1	4	0.243521	0.470905	0.892757	0	0.0422132	0.143809
ENSG00000204217	2086.69	1698.88	1880.09	3353.39	2442.4	2626.67	-0.572002	0.672683	0.0100807	0.14903	BMPR2	2	202376936	202567751	+	11900	protein_coding	bone morphogenetic protein receptor type 2 [Source:HGNC Symbol;Acc:HGNC:1078]	-	2283	1786	1840	3273	2193	2770	7.84881	6.3934	7.05803	12.5805	9.14844	9.8416
ENSG00000103852	264.149	197.854	286.1	351.425	408.738	419.129	-0.656981	0.634204	0.0101423	0.149715	TTC23	15	99136323	99251223	-	6148	protein_coding	tetratricopeptide repeat domain 23 [Source:HGNC Symbol;Acc:HGNC:25730]	-	289	208	280	343	367	442	1.92313	1.44121	2.07891	2.55187	2.96338	3.03963
ENSG00000122705	6816.69	6604.33	4188.3	4351.32	3462.58	3182.34	0.679385	1.60146	0.0101472	0.149715	CLTA	9	36190856	36304781	+	2515	protein_coding	clathrin light chain A [Source:HGNC Symbol;Acc:HGNC:2090]	-	7458	6943	4099	4247	3109	3356	121.319	117.6	74.3965	77.24	61.3675	56.4179
ENSG00000230882	14.6242	14.2683	28.61	4.09825	1.11373	6.63779	2.25541	4.7747	0.0101594	0.149746	AC005077.4	7	76071469	76074963	-	3495	processed_pseudogene	hypothetical protein LOC285908 (LOC285908) pseudogene	-	16	15	28	4	1	7	0.187291	0.182828	0.365699	0.0523493	0.0142039	0.0846806
ENSG00000233369	369.26	223.537	292.231	402.653	498.95	558.522	-0.722171	0.606185	0.0101809	0.149913	GTF2IP4	7	73154938	73207283	+	3609	transcribed_processed_pseudogene	general transcription factor IIi pseudogene 4 [Source:HGNC Symbol;Acc:HGNC:51716]	-	404	235	286	393	448	589	4.57973	2.77382	3.61736	4.98085	6.16235	6.90019
ENSG00000151617	601.419	628.757	483.305	1204.89	899.892	691.278	-0.706107	0.612972	0.0102067	0.150143	EDNRA	4	147480917	147544954	+	4238	protein_coding	endothelin receptor type A [Source:HGNC Symbol;Acc:HGNC:3179]	-	658	661	473	1176	808	729	6.35199	6.64413	5.09463	12.6924	9.46468	7.27276
ENSG00000171204	668.141	674.416	561.983	387.285	393.146	488.351	0.585662	1.50073	0.0102676	0.15089	TMEM126B	11	85628573	85636539	+	2416	protein_coding	transmembrane protein 126B [Source:HGNC Symbol;Acc:HGNC:30883]	-	731	709	550	378	353	515	12.3784	12.5011	10.3915	7.15637	7.25326	9.01246
ENSG00000185946	235.815	300.586	240.12	189.544	135.875	150.773	0.705063	1.63022	0.010285	0.150996	RNPC3	1	103525691	103555239	+	6867	protein_coding	RNA binding region (RNP1, RRM) containing 3 [Source:HGNC Symbol;Acc:HGNC:18666]	-	258	316	235	185	122	159	1.53708	1.96028	1.56212	1.23226	0.881959	0.978955
ENSG00000164828	1956.9	1638.95	1970.01	2589.07	3320.02	2385.81	-0.575502	0.671053	0.0103271	0.151464	SUN1	7	816615	896435	+	11811	protein_coding	Sad1 and UNC84 domain containing 1 [Source:HGNC Symbol;Acc:HGNC:18587]	-	2141	1723	1928	2527	2981	2516	7.41609	6.21436	7.45131	9.78626	12.5294	9.00652
ENSG00000028137	407.649	242.561	1412.11	133.193	220.518	396.371	1.45842	2.74808	0.0103758	0.151926	TNFRSF1B	1	12167003	12209228	+	3766	protein_coding	TNF receptor superfamily member 1B [Source:HGNC Symbol;Acc:HGNC:11917]	-	446	255	1382	130	198	418	4.84506	2.88441	16.751	1.57892	2.61	4.69276
ENSG00000151693	717.498	575.489	1344.67	1710	1542.51	1459.36	-0.837341	0.559674	0.0103791	0.151926	ASAP2	2	9206765	9405683	+	7257	protein_coding	ArfGAP with SH3 domain, ankyrin repeat and PH domain 2 [Source:HGNC Symbol;Acc:HGNC:2721]	-	785	605	1316	1669	1385	1539	4.42545	3.55137	8.27773	10.5196	9.47432	8.96632
ENSG00000279192	6.39807	4.75611	14.305	44.0562	21.1608	22.7581	-1.79755	0.287663	0.0104452	0.152691	PWAR5	15	24985053	24988232	+	3180	TEC	Prader Willi/Angelman region RNA 5 [Source:HGNC Symbol;Acc:HGNC:30090]	-	7	5	14	43	19	24	0.0900567	0.0669793	0.200962	0.6185	0.296607	0.319093
ENSG00000139946	147.156	186.439	197.205	176.225	475.562	383.095	-0.963255	0.512899	0.0104611	0.152691	PELI2	14	56117814	56301526	+	6278	protein_coding	pellino E3 ubiquitin protein ligase family member 2 [Source:HGNC Symbol;Acc:HGNC:8828]	-	161	196	193	172	427	404	1.04918	1.32994	1.40329	1.25316	3.37646	2.72078
ENSG00000121297	733.036	721.977	979.894	1143.41	1422.23	1134.11	-0.603638	0.658092	0.0104622	0.152691	TSHZ3	19	31274945	31349547	-	5817	protein_coding	teashirt zinc finger homeobox 3 [Source:HGNC Symbol;Acc:HGNC:30700]	zf-C2H2	802	759	959	1116	1277	1196	5.64054	5.55828	7.52544	8.77532	10.898	8.69291
ENSG00000234695	18.2802	27.5854	10.2179	4.09825	5.56864	0	2.56305	5.90956	0.0105083	0.153163	AC002076.1	7	93890913	93893601	+	527	antisense	uncharacterized LOC105375401 [Source:NCBI gene;Acc:105375401]	-	20	29	10	4	5	0	1.55262	2.34415	0.866168	0.347174	0.470993	0
ENSG00000189060	976.163	1268.93	1675.73	1311.44	3099.5	2919.68	-0.90288	0.534818	0.0105153	0.153163	H1F0	22	37805093	37807436	+	2344	protein_coding	H1 histone family member 0 [Source:HGNC Symbol;Acc:HGNC:4714]	-	1068	1334	1640	1280	2783	3079	18.6405	24.2435	31.9373	24.9776	58.9401	55.5373
ENSG00000123643	490.823	733.392	613.072	445.685	364.189	365.078	0.644818	1.56354	0.0105296	0.153221	SLC36A1	5	151437046	151492381	+	6980	protein_coding	solute carrier family 36 member 1 [Source:HGNC Symbol;Acc:HGNC:18761]	-	537	771	600	435	327	385	3.14749	4.7054	3.92381	2.85057	2.32567	2.33205
ENSG00000230712	7.31208	0.951221	3.06536	7.17194	23.3883	31.2924	-2.44193	0.184037	0.0105406	0.153231	GGTLC4P	22	24248074	24249466	-	664	unprocessed_pseudogene	gamma-glutamyltransferase light chain 4 pseudogene [Source:HGNC Symbol;Acc:HGNC:33428]	-	8	1	3	7	21	33	0.492909	0.0641549	0.206237	0.482201	1.57003	2.10125
ENSG00000160446	734.864	967.392	628.399	510.232	425.444	545.247	0.653976	1.5735	0.0105849	0.153724	ZDHHC12	9	128720869	128724127	-	2597	protein_coding	zinc finger DHHC-type containing 12 [Source:HGNC Symbol;Acc:HGNC:19159]	-	804	1017	615	498	382	575	12.6657	16.6819	10.8098	8.77113	7.30208	9.36114
ENSG00000103266	2119.59	2231.57	1815.72	1545.04	1386.59	1408.16	0.506971	1.42106	0.010596	0.153736	STUB1	16	680224	682870	+	2316	protein_coding	STIP1 homology and U-box containing protein 1 [Source:HGNC Symbol;Acc:HGNC:11427]	-	2319	2346	1777	1508	1245	1485	40.9645	43.1506	35.0237	29.7825	26.6862	27.1095
ENSG00000196782	140.758	148.391	170.638	308.393	220.518	221.892	-0.708148	0.612106	0.0106352	0.153886	MAML3	4	139716753	140154184	-	7012	protein_coding	mastermind like transcriptional coactivator 3 [Source:HGNC Symbol;Acc:HGNC:16272]	-	154	156	167	301	198	234	0.898512	0.947721	1.08714	1.96346	1.40178	1.41093
ENSG00000143797	883.848	864.66	733.643	1475.37	1007.92	1280.14	-0.600492	0.659529	0.0106387	0.153886	MBOAT2	2	8852690	9003813	-	8798	protein_coding	membrane bound O-acyltransferase domain containing 2 [Source:HGNC Symbol;Acc:HGNC:25193]	-	967	909	718	1440	905	1350	4.49663	4.40127	3.72523	7.48646	5.10646	6.48758
ENSG00000183780	49.3565	53.2684	82.7647	33.8106	22.2746	27.4994	1.1456	2.21239	0.0106431	0.153886	SLC35F3	1	233904933	234324516	+	3195	protein_coding	solute carrier family 35 member F3 [Source:HGNC Symbol;Acc:HGNC:23616]	-	54	56	81	33	20	29	0.691461	0.746646	1.15725	0.472434	0.310752	0.38376
ENSG00000162711	19.1942	9.51221	48.024	9.22106	1.11373	4.74128	2.3362	5.0497	0.0106479	0.153886	NLRP3	1	247416156	247449108	+	4757	protein_coding	NLR family pyrin domain containing 3 [Source:HGNC Symbol;Acc:HGNC:16400]	-	21	10	47	9	1	5	0.180606	0.0895498	0.451001	0.0865381	0.0104357	0.0444396
ENSG00000168899	878.364	911.27	689.706	506.134	471.107	639.124	0.616864	1.53354	0.010711	0.154648	VAMP5	2	85584408	85593412	+	819	protein_coding	vesicle associated membrane protein 5 [Source:HGNC Symbol;Acc:HGNC:12646]	-	961	958	675	494	423	674	48.0048	49.8287	37.6212	27.5893	25.6396	34.7944
ENSG00000197496	1391.12	1069.17	1490.79	1542.99	2871.19	2119.35	-0.725545	0.604769	0.010797	0.155738	SLC2A10	20	46709487	46736347	+	5000	protein_coding	solute carrier family 2 member 10 [Source:HGNC Symbol;Acc:HGNC:13444]	-	1522	1124	1459	1506	2578	2235	12.4535	9.57622	13.3198	13.7769	25.5958	18.8991
ENSG00000173599	239.471	343.391	354.56	423.144	442.15	815.499	-0.843312	0.557362	0.0108157	0.155856	PC	11	66848233	66958376	-	5927	protein_coding	pyruvate carboxylase [Source:HGNC Symbol;Acc:HGNC:8636]	-	262	361	347	413	397	860	1.80847	2.5946	2.67243	3.18723	3.32515	6.13474
ENSG00000112655	3777.6	2519.79	4064.67	4017.31	7212.5	6216.76	-0.751632	0.593931	0.0108294	0.155901	PTK7	6	43076268	43161719	+	9024	protein_coding	protein tyrosine kinase 7 (inactive) [Source:HGNC Symbol;Acc:HGNC:9618]	-	4133	2649	3978	3921	6476	6556	18.7375	12.5049	20.1223	19.8745	35.6257	30.7166
ENSG00000174744	1254.94	1664.64	1029.96	973.335	782.95	735.846	0.664447	1.58496	0.0108582	0.155992	BRMS1	11	66337333	66345125	-	2514	protein_coding	BRMS1, transcriptional repressor and anoikis regulator [Source:HGNC Symbol;Acc:HGNC:17262]	-	1373	1750	1008	950	703	776	22.3435	29.6531	18.3024	17.2845	13.8818	13.0506
ENSG00000180596	101.455	147.439	76.634	45.0808	70.1648	45.5162	1.02148	2.03	0.0108671	0.155992	HIST1H2BC	6	26114873	26123926	-	834	protein_coding	histone cluster 1 H2B family member c [Source:HGNC Symbol;Acc:HGNC:4757]	-	111	155	75	44	63	48	5.44505	7.91705	4.10495	2.41315	3.74999	2.43337
ENSG00000162688	313.505	197.854	280.991	475.397	346.369	485.507	-0.72279	0.605924	0.010874	0.155992	AGL	1	99850084	99924023	+	8434	protein_coding	amylo-alpha-1, 6-glucosidase, 4-alpha-glucanotransferase [Source:HGNC Symbol;Acc:HGNC:321]	-	343	208	275	464	311	512	1.66382	1.05058	1.48837	2.51642	1.83055	2.56666
ENSG00000176444	648.033	487.977	623.29	871.903	866.48	844.895	-0.554181	0.681044	0.0108778	0.155992	CLK2	1	155262868	155278491	-	3670	protein_coding	CDC like kinase 2 [Source:HGNC Symbol;Acc:HGNC:2069]	-	709	513	610	851	778	891	7.9036	5.95455	7.58711	10.6062	10.5237	10.2647
ENSG00000250961	1.82802	0	1.02179	16.393	10.0235	4.74128	-3.43994	0.0921456	0.0109026	1	AC025470.2	5	57395060	57533424	+	897	antisense	novel transcript, antisense to ACTBL2	-	2	0	1	16	9	5	0.0912184	0	0.0508886	0.815879	0.498087	0.235673
ENSG00000165288	197.426	169.317	358.647	435.439	405.397	444.732	-0.826748	0.563799	0.0109414	0.156702	BRWD3	X	80670854	80809688	-	12694	protein_coding	bromodomain and WD repeat domain containing 3 [Source:HGNC Symbol;Acc:HGNC:17342]	-	216	178	351	425	364	469	0.696146	0.597337	1.26218	1.5314	1.4235	1.56209
ENSG00000184347	13.7102	4.75611	31.6754	42.0071	5.56864	219.995	-2.42049	0.186793	0.0109512	0.156702	SLIT3	5	168661733	169301129	-	14260	protein_coding	slit guidance ligand 3 [Source:HGNC Symbol;Acc:HGNC:11087]	-	15	5	31	41	5	232	0.0430345	0.0149365	0.0992327	0.131511	0.0174063	0.687862
ENSG00000180332	17.3662	8.56099	23.5011	4.09825	3.34118	2.84477	2.26538	4.80782	0.010959	0.156702	KCTD4	13	45192853	45194717	-	1865	protein_coding	potassium channel tetramerization domain containing 4 [Source:HGNC Symbol;Acc:HGNC:23227]	-	19	9	23	4	3	3	0.416792	0.205571	0.562939	0.0981023	0.0798542	0.0680104
ENSG00000100628	24.6783	15.2195	14.305	0	0	6.63779	2.98806	7.93407	0.0109925	0.15703	ASB2	14	93934153	93976791	-	5040	protein_coding	ankyrin repeat and SOCS box containing 2 [Source:HGNC Symbol;Acc:HGNC:16012]	-	27	16	14	0	0	7	0.219169	0.135234	0.126797	0	0	0.0587219
ENSG00000131188	502.706	393.806	379.083	337.081	179.31	228.529	0.775729	1.71206	0.0110092	0.157117	PRR7	5	177446445	177456286	+	1772	protein_coding	proline rich 7, synaptic [Source:HGNC Symbol;Acc:HGNC:28130]	-	550	414	371	329	161	241	12.6983	9.95255	9.55703	8.4924	4.51043	5.75024
ENSG00000008710	2442.24	1914.81	4280.27	4684.3	5989.63	4473.87	-0.810512	0.570179	0.0110493	0.157225	PKD1	16	2088710	2135898	-	18532	protein_coding	polycystin 1, transient receptor potential channel interacting [Source:HGNC Symbol;Acc:HGNC:9008]	-	2672	2013	4189	4572	5378	4718	5.89874	4.62721	10.3181	11.2845	14.4063	10.7639
ENSG00000122008	372.002	335.781	481.262	663.917	572.456	582.229	-0.61356	0.653582	0.0110523	0.157225	POLK	5	75511756	75601144	+	9105	protein_coding	DNA polymerase kappa [Source:HGNC Symbol;Acc:HGNC:9183]	-	407	353	471	648	514	614	1.82877	1.65155	2.36131	3.25532	2.80245	2.85116
ENSG00000227467	13.7102	37.0976	18.3922	5.12281	6.68237	6.63779	1.90785	3.7525	0.0110636	0.157225	LINC01537	11	72570660	72573229	+	2450	lincRNA	long intergenic non-protein coding RNA 1537 [Source:HGNC Symbol;Acc:HGNC:51301]	-	15	39	18	5	6	7	0.250478	0.678104	0.335366	0.0933473	0.121574	0.120799
ENSG00000136158	3207.26	2613.01	1831.04	2005.07	1157.16	1320.92	0.771222	1.70672	0.0110691	0.157225	SPRY2	13	80335976	80340951	-	3038	protein_coding	sprouty RTK signaling antagonist 2 [Source:HGNC Symbol;Acc:HGNC:11270]	-	3509	2747	1792	1957	1039	1393	47.2542	38.5184	26.9254	29.4646	16.9779	19.3864
ENSG00000125912	7167.67	6759.38	6137.87	5704.77	3557.25	3470.61	0.656157	1.57588	0.0110698	0.157225	NCLN	19	3185563	3209575	+	4175	protein_coding	nicalin [Source:HGNC Symbol;Acc:HGNC:26923]	-	7842	7106	6007	5568	3194	3660	76.845	72.5047	65.6771	61.0015	37.9782	37.0644
ENSG00000187079	2423.95	2072.71	3799	4695.57	3991.6	4742.22	-0.695092	0.61767	0.0111273	0.157528	TEAD1	11	12674591	12944483	+	10279	protein_coding	TEA domain transcription factor 1 [Source:HGNC Symbol;Acc:HGNC:11714]	TEA	2652	2179	3718	4583	3584	5001	10.5552	9.03034	16.5109	20.3937	17.309	20.5702
ENSG00000172590	1525.48	2237.27	1916.87	1438.49	1134.89	1163.51	0.603883	1.5198	0.0111349	0.157528	MRPL52	14	22829879	22835037	+	3213	protein_coding	mitochondrial ribosomal protein L52 [Source:HGNC Symbol;Acc:HGNC:16655]	-	1669	2352	1876	1404	1019	1227	21.2516	31.1835	26.6523	19.9873	15.7441	16.1461
ENSG00000075426	2590.3	2659.62	3073.54	3326.76	5603.16	4060.43	-0.642149	0.640758	0.0111458	0.157528	FOSL2	2	28392448	28417312	+	7157	protein_coding	FOS like 2, AP-1 transcription factor subunit [Source:HGNC Symbol;Acc:HGNC:3798]	TF_bZIP	2834	2796	3008	3247	5031	4282	16.2	16.6419	19.1849	20.7515	34.8962	25.2958
ENSG00000101224	2515.36	2380.91	2017.01	3221.23	3621.84	3038.21	-0.515171	0.69971	0.0111462	0.157528	CDC25B	20	3786772	3806121	+	4314	protein_coding	cell division cycle 25B [Source:HGNC Symbol;Acc:HGNC:1726]	-	2752	2503	1974	3144	3252	3204	26.0984	24.716	20.8872	33.335	37.4219	31.4011
ENSG00000124151	992.615	805.685	1321.17	1433.36	1695.09	1740.05	-0.642395	0.640648	0.0111538	0.157528	NCOA3	20	47501902	47656877	+	8402	protein_coding	nuclear receptor coactivator 3 [Source:HGNC Symbol;Acc:HGNC:7670]	-	1086	847	1293	1399	1522	1835	5.28801	4.29436	7.02471	7.61611	8.99264	9.23392
ENSG00000136696	12.7961	113.195	79.6994	0	0	7.58604	4.74412	26.7993	0.0111637	0.157528	IL36B	2	113022091	113052867	-	1869	protein_coding	interleukin 36 beta [Source:HGNC Symbol;Acc:HGNC:15564]	-	14	119	78	0	0	8	0.306453	2.71229	1.90501	0	0	0.180973
ENSG00000224321	25.5923	21.8781	18.3922	8.1965	5.56864	5.68953	1.7602	3.38745	0.0111743	0.157528	RPL12P14	1	15792796	15793285	+	490	processed_pseudogene	ribosomal protein L12 pseudogene 14 [Source:HGNC Symbol;Acc:HGNC:36495]	-	28	23	18	8	5	6	2.3378	1.99954	1.67683	0.746779	0.506558	0.517712
ENSG00000113368	271.461	422.342	758.166	1032.76	621.46	1261.18	-1.00641	0.497782	0.0111927	0.157528	LMNB1	5	126776623	126837020	+	3633	protein_coding	lamin B1 [Source:HGNC Symbol;Acc:HGNC:6637]	-	297	444	742	1008	558	1330	3.34454	5.20613	9.3229	12.6909	7.62473	15.4782
ENSG00000166483	538.352	468.001	512.937	711.047	733.946	716.881	-0.508791	0.702811	0.0111981	0.157528	WEE1	11	9573681	9593457	+	9239	protein_coding	WEE1 G2 checkpoint kinase [Source:HGNC Symbol;Acc:HGNC:12761]	-	589	492	502	694	659	756	2.60817	2.26849	2.48023	3.43584	3.54092	3.45963
ENSG00000126947	955.141	855.148	725.469	556.338	568.001	608.78	0.549161	1.46323	0.0111987	0.157528	ARMCX1	X	101550531	101554700	+	2141	protein_coding	armadillo repeat containing X-linked 1 [Source:HGNC Symbol;Acc:HGNC:18073]	-	1045	899	710	543	510	642	19.9685	17.8871	15.1375	11.6006	11.8252	12.678
ENSG00000144426	155.382	156.952	356.604	455.93	390.918	412.491	-0.914007	0.530709	0.0112117	0.157528	NBEAL1	2	203014879	203226378	+	16376	protein_coding	neurobeachin like 1 [Source:HGNC Symbol;Acc:HGNC:20681]	-	170	165	349	445	351	435	0.424704	0.429214	0.972815	1.24294	1.06403	1.12309
ENSG00000242258	19.1942	11.4147	6.13072	3.07369	1.11373	0	3.15109	8.88324	0.0112241	1	LINC00996	7	150433654	150448140	+	2171	lincRNA	long intergenic non-protein coding RNA 996 [Source:HGNC Symbol;Acc:HGNC:27800]	-	21	12	6	3	1	0	0.395735	0.235461	0.126155	0.0632062	0.0228663	0
ENSG00000147383	776.909	790.465	645.769	534.822	467.766	515.851	0.54349	1.45749	0.0112259	0.157528	NSDHL	X	152830967	152869729	+	1996	protein_coding	NAD(P) dependent steroid dehydrogenase-like [Source:HGNC Symbol;Acc:HGNC:13398]	-	850	831	632	522	420	544	17.4222	17.7353	14.4534	11.9621	10.4459	11.5231
ENSG00000196972	21.0222	10.4634	10.2179	21.5158	63.4825	39.8267	-1.57507	0.335626	0.0112298	0.157528	SMIM10L2B	X	135094987	135098634	-	2737	protein_coding	small integral membrane protein 10 like 2B [Source:HGNC Symbol;Acc:HGNC:34500]	-	23	11	10	21	57	42	0.343794	0.171205	0.166778	0.350948	1.03385	0.648795
ENSG00000276980	23.7643	42.805	28.61	10.2456	14.4785	8.5343	1.52344	2.87476	0.0112398	0.157528	AC008760.2	19	6716386	6717742	-	1357	sense_intronic	novel transcript, sense intronic C3	-	26	45	28	10	13	9	0.78386	1.41264	0.94187	0.337069	0.475575	0.280411
ENSG00000204084	212.05	189.293	262.599	275.607	374.212	453.266	-0.733294	0.601529	0.0112723	0.157834	INPP5B	1	37860697	37947057	-	8930	protein_coding	inositol polyphosphate-5-phosphatase B [Source:HGNC Symbol;Acc:HGNC:6077]	-	232	199	257	269	336	478	1.06287	0.949291	1.31369	1.37784	1.86786	2.26313
ENSG00000115107	2090.34	2080.32	3466.92	1303.24	1131.55	1986.59	0.78831	1.72705	0.0113096	0.158207	STEAP3	2	119223831	119265652	+	4562	protein_coding	STEAP3 metalloreductase [Source:HGNC Symbol;Acc:HGNC:24592]	-	2287	2187	3393	1272	1016	2095	20.5095	20.4217	33.9501	12.7535	11.0559	19.4161
ENSG00000100625	214.792	111.293	233.989	294.049	339.687	363.182	-0.832352	0.561613	0.0113338	0.158269	SIX4	14	60709528	60724348	-	6658	protein_coding	SIX homeobox 4 [Source:HGNC Symbol;Acc:HGNC:10890]	Homeobox	235	117	229	287	305	383	1.44401	0.748583	1.57002	1.97168	2.27411	2.43214
ENSG00000119185	1885.6	2392.32	1825.93	1489.71	1412.21	1302.9	0.537773	1.45173	0.0113354	0.158269	ITGB1BP1	2	9403475	9423547	-	6678	protein_coding	integrin subunit beta 1 binding protein 1 [Source:HGNC Symbol;Acc:HGNC:23927]	-	2063	2515	1787	1454	1268	1374	12.6386	16.0431	12.2149	9.95901	9.42602	8.69908
ENSG00000120837	275.117	303.44	253.403	380.113	408.738	454.214	-0.579322	0.669278	0.0113561	0.158296	NFYB	12	104117077	104138289	-	4956	protein_coding	nuclear transcription factor Y subunit beta [Source:HGNC Symbol;Acc:HGNC:7805]	NF-YB	301	319	248	371	367	479	2.48474	2.74193	2.28419	3.42405	3.67612	4.08636
ENSG00000183570	21.0222	63.7318	24.5229	32.786	302.934	58.7918	-1.8503	0.277336	0.0113587	0.158296	PCBP3	21	45643694	45942454	+	6828	protein_coding	poly(rC) binding protein 3 [Source:HGNC Symbol;Acc:HGNC:8651]	-	23	67	24	32	272	62	0.13781	0.418003	0.160447	0.214365	1.97757	0.383911
ENSG00000166741	1052.03	1763.56	987.046	1344.23	2993.7	2732.87	-0.894807	0.537819	0.0113734	0.158352	NNMT	11	114257787	114313285	+	2919	protein_coding	nicotinamide N-methyltransferase [Source:HGNC Symbol;Acc:HGNC:7861]	-	1151	1854	966	1312	2688	2882	16.1319	27.0566	15.1062	20.5588	45.7141	41.7439
ENSG00000273199	15.5382	29.4879	18.3922	3.07369	4.45491	8.5343	1.97044	3.91886	0.0113954	0.158509	AP000692.2	21	36319792	36320670	-	879	antisense	novel transcript, antisense to MORC3	-	17	31	18	3	4	9	0.791234	1.50235	0.934752	0.15611	0.225905	0.432899
ENSG00000139364	508.19	136.025	862.388	236.674	167.059	214.306	1.28502	2.43685	0.0114208	0.158714	TMEM132B	12	125186836	125662377	+	15703	protein_coding	transmembrane protein 132B [Source:HGNC Symbol;Acc:HGNC:29397]	-	556	143	844	231	150	226	1.44856	0.387928	2.45342	0.672864	0.474203	0.608497
ENSG00000156515	9539.52	8896.77	8843.57	7288.74	6388.34	5275.14	0.525509	1.43944	0.0114605	0.159116	HK1	10	69269984	69401884	+	6296	protein_coding	hexokinase 1 [Source:HGNC Symbol;Acc:HGNC:4922]	-	10437	9353	8655	7114	5736	5563	67.8197	63.2825	62.7502	51.6829	45.2272	37.3574
ENSG00000065717	2.74203	4.75611	10.2179	24.5895	17.8196	23.7064	-1.91373	0.265406	0.0115238	0.159845	TLE2	19	2997638	3047635	-	4038	protein_coding	transducin like enhancer of split 2 [Source:HGNC Symbol;Acc:HGNC:11838]	-	3	5	10	24	16	25	0.0303948	0.0527474	0.113044	0.271859	0.196702	0.261762
ENSG00000124882	2362.72	671.562	5954.97	809.405	517.883	783.259	2.09051	4.25898	0.011567	0.160291	EREG	4	74365143	74388751	+	5717	protein_coding	epiregulin [Source:HGNC Symbol;Acc:HGNC:3443]	-	2585	706	5828	790	465	826	18.4985	5.26059	46.5333	6.32058	4.03776	6.10864
ENSG00000149115	4975.87	4374.67	5853.82	6351.26	9568.03	7300.62	-0.610867	0.654803	0.0115921	0.160291	TNKS1BP1	11	57299638	57324952	-	7149	protein_coding	tankyrase 1 binding protein 1 [Source:HGNC Symbol;Acc:HGNC:19081]	-	5444	4599	5729	6199	8591	7699	31.1543	27.4041	36.5802	39.662	59.656	45.5325
ENSG00000105825	128827	193136	169176	105586	111151	116148	0.561105	1.4754	0.0115942	0.160291	TFPI2	7	93885396	93890991	-	2682	protein_coding	tissue factor pathway inhibitor 2 [Source:HGNC Symbol;Acc:HGNC:11761]	-	140947	203040	165569	103055	99801	122486	2150.02	3224.93	2817.95	1757.55	1847.27	1930.9
ENSG00000113209	4.57005	2.85366	3.06536	25.6141	11.1373	12.3273	-2.22263	0.214251	0.0115992	0.160291	PCDHB5	5	141135218	141138625	+	3408	protein_coding	protocadherin beta 5 [Source:HGNC Symbol;Acc:HGNC:8690]	-	5	3	3	25	10	13	0.0600227	0.037499	0.0401822	0.335535	0.145665	0.161279
ENSG00000121797	38.3884	58.0245	11.2397	17.4176	3.34118	1.89651	2.25072	4.7592	0.0116298	0.160565	CCRL2	3	46407163	46412997	+	3061	protein_coding	C-C motif chemokine receptor like 2 [Source:HGNC Symbol;Acc:HGNC:1612]	-	42	61	11	17	3	2	0.561346	0.848915	0.164037	0.254029	0.0486534	0.0276248
ENSG00000115541	862.826	1162.39	833.778	695.678	400.942	637.227	0.721085	1.64842	0.0116472	0.160568	HSPE1	2	197499994	197503457	+	1977	protein_coding	heat shock protein family E (Hsp10) member 1 [Source:HGNC Symbol;Acc:HGNC:5269]	-	944	1222	816	679	360	672	19.5349	26.3307	18.8407	15.7095	9.03964	14.3713
ENSG00000169026	318.99	344.342	431.194	186.47	221.632	273.097	0.683015	1.60549	0.0116603	0.160568	SLC49A3	4	681829	689441	-	2644	protein_coding	solute carrier family 49 member 3 [Source:HGNC Symbol;Acc:HGNC:26177]	-	349	362	422	182	199	288	5.40019	5.83237	7.28557	3.14853	3.73635	4.60536
ENSG00000132424	965.195	926.49	1158.71	1288.9	1516.9	1668.93	-0.553036	0.681584	0.0116625	0.160568	PNISR	6	99398051	99425331	-	10870	protein_coding	PNN interacting serine and arginine rich protein [Source:HGNC Symbol;Acc:HGNC:21222]	-	1056	974	1134	1258	1362	1760	3.97447	3.81704	4.76207	5.29358	6.22018	6.84567
ENSG00000171421	1004.5	993.075	767.362	665.966	632.597	580.332	0.557727	1.47195	0.0117151	0.161066	MRPL36	5	1798386	1801366	-	1394	protein_coding	mitochondrial ribosomal protein L36 [Source:HGNC Symbol;Acc:HGNC:14490]	-	1099	1044	751	650	568	612	32.2537	31.9033	24.5918	21.3279	20.2274	18.5619
ENSG00000076706	1387.47	1051.1	2953.99	963.089	1138.23	593.608	1.00083	2.00115	0.0117204	0.161066	MCAM	11	119308529	119321521	-	7422	protein_coding	melanoma cell adhesion molecule [Source:HGNC Symbol;Acc:HGNC:6934]	-	1518	1105	2891	940	1022	626	8.3675	6.34219	17.7803	5.79302	6.83574	3.56604
ENSG00000171940	1210.15	1023.51	1265.99	1524.55	2401.2	1563.67	-0.649265	0.637605	0.0118019	0.161972	ZNF217	20	53567065	53609907	-	6181	protein_coding	zinc finger protein 217 [Source:HGNC Symbol;Acc:HGNC:13009]	zf-C2H2	1324	1076	1239	1488	2156	1649	8.76343	7.41568	9.15008	11.0114	17.3159	11.2796
ENSG00000213719	14100.4	17976.2	12695.7	11281.5	9754.03	9389.62	0.557355	1.47157	0.0118172	0.161972	CLIC1	6	31730581	31739763	-	1942	protein_coding	chloride intracellular channel 1 [Source:HGNC Symbol;Acc:HGNC:2062]	-	15427	18898	12425	11011	8758	9902	324.995	414.538	292.052	259.344	223.878	215.579
ENSG00000256292	8.22609	19.0244	20.4357	0	5.56864	0	3.14646	8.85479	0.0118211	1	LINC02376	12	127274467	127284283	-	724	lincRNA	long intergenic non-protein coding RNA 2376 [Source:HGNC Symbol;Acc:HGNC:53298]	-	9	20	20	0	5	0	0.508568	1.17676	1.26097	0	0.342836	0
ENSG00000071564	2302.39	2136.44	2280.63	3015.29	3087.25	3045.8	-0.445157	0.734504	0.0118288	0.161972	TCF3	19	1609290	1652605	-	6080	protein_coding	transcription factor 3 [Source:HGNC Symbol;Acc:HGNC:11633]	bHLH	2519	2246	2232	2943	2772	3212	16.95	15.7363	16.7573	22.1404	22.6332	22.336
ENSG00000102007	2976.93	3897.15	3121.56	2581.9	1799.78	2254.95	0.590751	1.50603	0.0118333	0.161972	PLP2	X	49171926	49175239	+	1279	protein_coding	proteolipid protein 2 [Source:HGNC Symbol;Acc:HGNC:9087]	-	3257	4097	3055	2520	1616	2378	104.182	136.456	109.032	90.1214	62.7229	78.6093
ENSG00000253593	102.369	99.8782	41.8933	30.7369	49.004	22.7581	1.2584	2.3923	0.0118409	0.161972	AC110741.1	8	133886496	133902407	+	582	lincRNA	uncharacterized LOC101927822 [Source:NCBI gene;Acc:101927822]	-	112	105	41	30	44	24	7.873	7.68536	3.21568	2.35774	3.75306	1.7435
ENSG00000204070	667.227	709.611	500.676	450.808	418.762	345.165	0.628843	1.54632	0.0118584	0.162061	SYS1	20	45361937	45376798	+	6117	protein_coding	SYS1, golgi trafficking protein [Source:HGNC Symbol;Acc:HGNC:16162]	-	730	746	490	440	376	364	4.88236	5.19515	3.65654	3.29012	3.05144	2.51591
ENSG00000250067	46.6145	47.5611	39.8497	21.5158	21.1608	17.0686	1.16867	2.24804	0.0119283	0.162647	YJEFN3	19	19528861	19537581	+	2959	protein_coding	YjeF N-terminal domain containing 3 [Source:HGNC Symbol;Acc:HGNC:24785]	-	51	50	39	21	19	18	0.705132	0.719818	0.601634	0.324618	0.31876	0.257194
ENSG00000184634	505.448	374.781	653.944	722.317	837.523	897.998	-0.680345	0.624016	0.011937	0.162647	MED12	X	71118556	71142454	+	7425	protein_coding	mediator complex subunit 12 [Source:HGNC Symbol;Acc:HGNC:11957]	-	553	394	640	705	752	947	3.04701	2.26046	3.93456	4.34301	5.02779	5.39245
ENSG00000236393	6.39807	25.683	14.305	4.09825	2.22746	1.89651	2.49681	5.64437	0.0119385	0.162647	AC091806.1	X	40262917	40287720	+	3120	lincRNA	uncharacterized LOC101927476 [Source:NCBI gene;Acc:101927476]	-	7	27	14	4	2	2	0.0917885	0.368644	0.204826	0.0586413	0.0318222	0.0271024
ENSG00000210140	2152.49	1362.15	1263.95	1145.46	955.578	840.154	0.70041	1.62497	0.0119451	0.162647	MT-TC	MT	5761	5826	-	66	Mt_tRNA	mitochondrially encoded tRNA cysteine [Source:HGNC Symbol;Acc:HGNC:7477]	-	2355	1432	1237	1118	858	886	1459.8	924.266	855.536	774.811	645.355	567.574
ENSG00000103241	2501.65	2539.76	1963.87	1792.98	1456.76	1557.98	0.543121	1.45712	0.0119904	0.163113	FOXF1	16	86510527	86515418	+	3516	protein_coding	forkhead box F1 [Source:HGNC Symbol;Acc:HGNC:3809]	Fork	2737	2670	1922	1750	1308	1643	31.8472	32.3489	24.9527	22.766	18.4678	19.757
ENSG00000147509	173.662	220.683	317.776	159.832	130.306	112.842	0.820938	1.76655	0.0120014	0.163113	RGS20	8	53851808	53959303	+	3192	protein_coding	regulator of G protein signaling 20 [Source:HGNC Symbol;Acc:HGNC:14600]	-	190	232	311	156	117	119	2.43521	3.09616	4.44744	2.23542	1.81961	1.57622
ENSG00000163697	1463.33	1406.86	2061.97	2095.23	2579.39	2995.54	-0.637228	0.642947	0.0120932	0.16421	APBB2	4	40810027	41216714	-	12956	protein_coding	amyloid beta precursor protein binding family B member 2 [Source:HGNC Symbol;Acc:HGNC:582]	-	1601	1479	2018	2045	2316	3159	5.05552	4.8629	7.10989	7.21972	8.87407	10.3089
ENSG00000160305	748.574	654.44	921.652	1449.76	1143.8	1001.36	-0.629056	0.646599	0.0121079	0.16426	DIP2A	21	46458899	46569852	+	13557	protein_coding	disco interacting protein 2 homolog A [Source:HGNC Symbol;Acc:HGNC:17217]	-	819	688	902	1415	1027	1056	2.47153	2.16183	3.03707	4.77409	3.76064	3.29331
ENSG00000107562	2249.38	2586.37	1433.57	1149.56	1349.84	1413.85	0.680028	1.60217	0.0121196	0.164268	CXCL12	10	44370165	44386493	-	6077	protein_coding	C-X-C motif chemokine ligand 12 [Source:HGNC Symbol;Acc:HGNC:10672]	-	2461	2719	1403	1122	1212	1491	16.5679	19.0598	10.5386	8.44504	9.90077	10.3734
ENSG00000175745	480.769	379.537	409.737	1297.1	420.989	732.053	-0.948108	0.518312	0.0121814	0.164955	NR2F1	5	93583224	93594615	+	4314	protein_coding	nuclear receptor subfamily 2 group F member 1 [Source:HGNC Symbol;Acc:HGNC:7975]	RXR-like	526	399	401	1266	378	772	4.98828	3.93995	4.24304	13.4231	4.34978	7.56606
ENSG00000099341	5210.77	5508.52	4572.5	3716.09	3745.47	3599.58	0.467306	1.38253	0.0121965	0.165008	PSMD8	19	38374536	38383824	+	3105	protein_coding	proteasome 26S subunit, non-ATPase 8 [Source:HGNC Symbol;Acc:HGNC:9566]	-	5701	5791	4475	3627	3363	3796	75.1164	79.4492	65.7876	53.4299	53.7676	51.6889
ENSG00000223459	50.2706	42.805	133.854	122.948	216.063	172.582	-1.17496	0.442895	0.012212	0.165068	TCAF1P1	7	143598039	143604839	+	2233	unprocessed_pseudogene	TRPM8 channel associated factor 1 pseudogene 1 [Source:HGNC Symbol;Acc:HGNC:33604]	-	55	45	131	120	194	182	1.00767	0.858463	2.6779	2.45805	4.31289	3.446
ENSG00000183864	1222.95	961.685	1233.3	1541.97	1797.56	1603.5	-0.53222	0.69149	0.0122835	0.165883	TOB2	22	41433492	41447023	-	4565	protein_coding	transducer of ERBB2, 2 [Source:HGNC Symbol;Acc:HGNC:11980]	-	1338	1011	1207	1505	1614	1691	11.9911	9.43426	12.0692	15.0797	17.5517	15.6616
ENSG00000198945	473.457	379.537	276.904	744.857	717.241	457.059	-0.763376	0.589116	0.0122948	0.165885	L3MBTL3	6	130013699	130141451	+	5113	protein_coding	L3MBTL3, histone methyl-lysine binding protein [Source:HGNC Symbol;Acc:HGNC:23035]	-	518	399	271	727	644	482	4.14476	3.32426	2.41939	6.50364	6.25267	3.9857
ENSG00000145934	0	0	1.02179	13.3193	10.0235	0.948255	-4.55154	0.0426433	0.0123363	1	TENM2	5	167284799	168264157	+	11042	protein_coding	teneurin transmembrane protein 2 [Source:HGNC Symbol;Acc:HGNC:29943]	-	0	0	1	13	9	1	0	0	0.00413395	0.053851	0.0404623	0.003829
ENSG00000103647	2258.52	3817.25	3625.3	1699.75	2532.62	1616.77	0.73003	1.65867	0.0123474	0.166443	CORO2B	15	68578969	68727806	+	3998	protein_coding	coronin 2B [Source:HGNC Symbol;Acc:HGNC:2256]	-	2471	4013	3548	1659	2274	1705	25.2857	42.7587	40.5092	18.9802	28.236	18.0308
ENSG00000135253	31.0763	24.7318	29.6318	11.2702	7.79609	11.3791	1.48387	2.79698	0.0123738	0.166648	KCP	7	128862451	128910719	-	8259	protein_coding	kielin/chordin-like protein [Source:HGNC Symbol;Acc:HGNC:17585]	-	34	26	29	11	7	12	0.168421	0.134105	0.160281	0.0609205	0.0420752	0.0614309
ENSG00000137992	450.607	358.61	434.259	566.583	590.276	680.847	-0.563784	0.676525	0.0123925	0.166748	DBT	1	100186919	100249834	-	11303	protein_coding	dihydrolipoamide branched chain transacylase E2 [Source:HGNC Symbol;Acc:HGNC:2698]	-	493	377	425	553	530	718	1.78442	1.42084	1.71636	2.23784	2.32776	2.68574
ENSG00000159873	486.253	439.464	465.935	582.976	850.888	667.572	-0.594153	0.662433	0.0124058	0.166775	CCDC117	22	28772674	28789301	+	4326	protein_coding	coiled-coil domain containing 117 [Source:HGNC Symbol;Acc:HGNC:26599]	-	532	462	456	569	764	704	5.03118	4.54939	4.81162	6.01622	8.76723	6.88048
ENSG00000214046	846.373	947.417	641.682	556.338	552.409	507.316	0.592107	1.50745	0.0124264	0.166867	SMIM7	19	16630751	16660442	-	6020	protein_coding	small integral membrane protein 7 [Source:HGNC Symbol;Acc:HGNC:28419]	-	926	996	628	543	496	535	6.29303	7.04791	4.76185	4.12574	4.09016	3.75742
ENSG00000210082	84553.2	45328.6	37427	36251.1	30115.2	30191.5	0.793053	1.73274	0.0124351	0.166867	MT-RNR2	MT	1671	3229	+	1559	Mt_rRNA	mitochondrially encoded 16S RNA [Source:HGNC Symbol;Acc:HGNC:7471]	-	92508	47653	36629	35382	27040	31839	2427.61	1302.09	1072.49	1038.09	861.025	863.468
ENSG00000116128	378.4	324.367	456.739	498.962	644.848	640.072	-0.621856	0.649834	0.0124807	0.167327	BCL9	1	147541412	147626216	+	6420	protein_coding	B cell CLL/lymphoma 9 [Source:HGNC Symbol;Acc:HGNC:1008]	-	414	341	447	487	579	675	2.63822	2.26265	3.17823	3.4697	4.47712	4.44531
ENSG00000151366	800.673	568.83	321.863	391.383	282.887	212.409	0.932383	1.90843	0.0124948	0.167365	NDUFC2	11	78068304	78080219	-	2652	protein_coding	NADH:ubiquinone oxidoreductase subunit C2 [Source:HGNC Symbol;Acc:HGNC:7706]	-	876	598	315	382	254	224	13.5137	9.60562	5.42188	6.58852	4.75462	3.57114
ENSG00000138688	775.081	629.709	995.221	1258.16	1220.65	1164.46	-0.60242	0.658648	0.0125137	0.167467	KIAA1109	4	122152333	122362758	+	20470	protein_coding	KIAA1109 [Source:HGNC Symbol;Acc:HGNC:26953]	-	848	662	974	1228	1096	1228	1.69482	1.37765	2.17197	2.74396	2.65796	2.53637
ENSG00000145050	3378.18	3802.98	2902.9	2536.82	2214.09	2318.48	0.512437	1.42646	0.0125347	0.167597	MANF	3	51385047	51389397	+	2383	protein_coding	mesencephalic astrocyte derived neurotrophic factor [Source:HGNC Symbol;Acc:HGNC:15461]	-	3696	3998	2841	2476	1988	2445	63.4531	71.4688	54.4202	47.5253	41.4141	43.3798
ENSG00000145348	361.034	263.488	274.861	408.801	530.134	454.214	-0.630553	0.645929	0.0125707	0.167927	TBCK	4	106041599	106321495	-	11112	protein_coding	TBC1 domain containing kinase [Source:HGNC Symbol;Acc:HGNC:28261]	-	395	277	269	399	476	479	1.45429	1.0619	1.10503	1.6424	2.12652	1.82254
ENSG00000163481	810.727	906.514	709.12	649.573	481.13	458.955	0.610243	1.52652	0.0125928	0.16807	RNF25	2	218663864	218672411	-	2323	protein_coding	ring finger protein 25 [Source:HGNC Symbol;Acc:HGNC:14662]	-	887	953	694	634	432	484	15.6214	17.476	13.6371	12.4835	9.23188	8.80905
ENSG00000148842	391.196	220.683	208.445	603.467	436.581	403.957	-0.815015	0.568403	0.0126252	0.168352	CNNM2	10	102918293	103090221	+	16324	protein_coding	cyclin and CBS domain divalent metal cation transport mediator 2 [Source:HGNC Symbol;Acc:HGNC:103]	-	428	232	204	589	392	426	1.07266	0.605423	0.570448	1.65039	1.19211	1.10336
ENSG00000106554	1358.22	1540.03	1330.37	1050.18	982.308	999.461	0.479945	1.39469	0.0126509	0.168542	CHCHD3	7	132784868	133082088	-	3428	protein_coding	coiled-coil-helix-coiled-coil-helix domain containing 3 [Source:HGNC Symbol;Acc:HGNC:21906]	-	1486	1619	1302	1025	882	1054	17.7347	20.1189	17.3374	13.6767	12.7727	12.9997
ENSG00000157657	907.612	832.319	1208.77	1465.12	1661.68	1321.87	-0.59337	0.662793	0.0126886	0.168814	ZNF618	9	113876282	114056591	+	10384	protein_coding	zinc finger protein 618 [Source:HGNC Symbol;Acc:HGNC:29416]	zf-C2H2	993	875	1183	1430	1492	1394	3.91228	3.58956	5.20035	6.29897	7.13279	5.67585
ENSG00000116649	5141.31	7537.48	4929.1	4257.06	3534.97	3784.49	0.605016	1.521	0.012694	0.168814	SRM	1	11054584	11060024	-	1898	protein_coding	spermidine synthase [Source:HGNC Symbol;Acc:HGNC:11296]	-	5625	7924	4824	4155	3174	3991	121.247	177.847	116.018	100.132	83.0168	88.9034
ENSG00000214194	799.759	1081.54	684.597	552.239	468.879	614.469	0.649391	1.56851	0.0127401	0.169274	SMIM30	7	113116718	113118613	-	1896	protein_coding	small integral membrane protein 30 [Source:HGNC Symbol;Acc:HGNC:48953]	-	875	1137	670	539	421	648	18.8806	25.5458	16.1305	13.0031	11.023	14.4501
ENSG00000179242	34.7324	39.0001	43.9368	64.5474	83.5296	75.8604	-0.929206	0.525147	0.0127671	0.169481	CDH4	20	61252426	61940617	+	7351	protein_coding	cadherin 4 [Source:HGNC Symbol;Acc:HGNC:1763]	-	38	41	43	63	75	80	0.211486	0.237594	0.267014	0.392005	0.506489	0.460126
ENSG00000232112	644.377	834.221	652.922	477.446	507.86	467.49	0.553286	1.46742	0.0128114	0.169917	TMA7	3	48440257	48444208	+	1139	protein_coding	translation machinery associated 7 homolog [Source:HGNC Symbol;Acc:HGNC:26932]	-	705	877	639	466	456	493	25.3227	32.8	25.6088	18.7137	19.8745	18.3002
ENSG00000095951	336.356	468.952	357.625	568.632	752.88	514.902	-0.6586	0.633493	0.0128941	0.170709	HIVEP1	6	12008762	12164999	+	10979	protein_coding	human immunodeficiency virus type I enhancer binding protein 1 [Source:HGNC Symbol;Acc:HGNC:4920]	zf-C2H2	368	493	350	555	676	543	1.37129	1.91285	1.45518	2.31222	3.0566	2.09108
ENSG00000159720	4123.1	3978.96	2226.47	2307.32	2243.05	1742.89	0.714906	1.64138	0.0129129	0.170709	ATP6V0D1	16	67438014	67481237	-	8212	protein_coding	ATPase H+ transporting V0 subunit d1 [Source:HGNC Symbol;Acc:HGNC:13724]	-	4511	4183	2179	2252	2014	1838	22.4734	21.6988	12.1121	12.5435	12.1749	9.46301
ENSG00000108639	404.906	456.586	554.83	209.011	221.632	390.681	0.784675	1.7227	0.0129131	0.170709	SYNGR2	17	78168558	78173527	+	4074	protein_coding	synaptogyrin 2 [Source:HGNC Symbol;Acc:HGNC:11499]	-	443	480	543	204	199	412	4.44865	5.01901	6.08403	2.29038	2.42486	4.27572
ENSG00000189320	304.365	227.342	863.41	241.797	41.2079	216.202	1.48137	2.79214	0.0129171	0.170709	FAM180A	7	135728348	135748846	-	2526	protein_coding	family with sequence similarity 180 member A [Source:HGNC Symbol;Acc:HGNC:33773]	-	333	239	845	236	37	228	5.39332	4.03053	15.2699	4.27343	0.72715	3.81623
ENSG00000169020	294.311	312.001	321.863	184.421	233.883	194.392	0.599955	1.51567	0.0129498	0.170988	ATP5ME	4	672436	674338	-	940	protein_coding	ATP synthase membrane subunit e [Source:HGNC Symbol;Acc:HGNC:846]	-	322	328	315	180	210	205	14.0144	14.8643	15.2966	8.75876	11.0904	9.22059
ENSG00000122786	12606	9040.41	11859.9	15871.5	16033.2	16180.1	-0.521148	0.696817	0.0130052	0.17146	CALD1	7	134744252	134970728	+	9843	protein_coding	caldesmon 1 [Source:HGNC Symbol;Acc:HGNC:1441]	-	13792	9504	11607	15491	14396	17063	57.3251	41.1317	53.8276	71.9863	72.6055	73.2927
ENSG00000188487	47.5285	77.0489	62.329	39.9579	24.502	14.2238	1.25058	2.37938	0.01302	0.17146	INSC	11	15112424	15247208	+	3435	protein_coding	INSC, spindle orientation adaptor protein [Source:HGNC Symbol;Acc:HGNC:33116]	-	52	81	61	39	22	15	0.619329	1.00451	0.810617	0.519321	0.317945	0.184628
ENSG00000147684	1429.51	1791.15	1239.43	1025.59	977.853	1030.75	0.555794	1.46998	0.0130313	0.17146	NDUFB9	8	124539101	124580648	+	4106	protein_coding	NADH:ubiquinone oxidoreductase subunit B9 [Source:HGNC Symbol;Acc:HGNC:7704]	-	1564	1883	1213	1001	878	1087	15.5834	19.5357	13.4851	11.151	10.6153	11.1929
ENSG00000118526	118.821	168.366	168.595	193.642	324.095	259.822	-0.770719	0.586125	0.0130318	0.17146	TCF21	6	133889138	133895553	+	4551	protein_coding	transcription factor 21 [Source:HGNC Symbol;Acc:HGNC:11632]	bHLH	130	177	165	189	291	274	1.16864	1.65678	1.65497	1.89956	3.17425	2.54552
ENSG00000238160	5.48406	9.51221	2.04357	0	0	0	4.91257	30.1183	0.0130412	1	AC116366.2	5	132419416	132426714	-	999	antisense	novel transcript	-	6	10	2	0	0	0	0.245715	0.426415	0.0913855	0	0	0
ENSG00000145022	1195.53	1232.78	903.26	880.099	514.542	685.588	0.679305	1.60137	0.0131596	0.172988	TCTA	3	49412206	49416475	+	2747	protein_coding	T cell leukemia translocation altered [Source:HGNC Symbol;Acc:HGNC:11692]	-	1308	1296	884	859	462	723	19.4802	20.0976	14.6895	14.3032	8.34908	11.1279
ENSG00000268297	4.57005	0.951221	1.02179	15.3684	10.0235	14.2238	-2.58198	0.167012	0.0131627	1	CLEC4GP1	19	7787549	7790621	+	870	unprocessed_pseudogene	C-type lectin domain family 4 member G pseudogene 1 [Source:HGNC Symbol;Acc:HGNC:33502]	-	5	1	1	15	9	15	0.235123	0.0489642	0.0524679	0.788624	0.513545	0.728962
ENSG00000242802	2282.28	1989	1267.02	1351.4	1140.46	768.087	0.764887	1.69924	0.0131877	0.173203	AP5Z1	7	4775615	4794395	+	8396	protein_coding	adaptor related protein complex 5 subunit zeta 1 [Source:HGNC Symbol;Acc:HGNC:22197]	-	2497	2091	1240	1319	1024	810	12.1672	10.6091	6.74158	7.18572	6.05456	4.07892
ENSG00000133106	21.9362	54.2196	57.2201	56.3509	226.087	76.8087	-1.42936	0.371295	0.0132069	0.173256	EPSTI1	13	42886388	42992271	-	4924	protein_coding	epithelial stromal interaction 1 [Source:HGNC Symbol;Acc:HGNC:16465]	-	24	57	56	55	203	81	0.199406	0.493122	0.519138	0.510908	2.0466	0.695504
ENSG00000176641	367.432	498.44	487.392	622.934	733.946	662.83	-0.577876	0.669949	0.0132151	0.173256	RNF152	18	61808063	61894247	-	10632	protein_coding	ring finger protein 152 [Source:HGNC Symbol;Acc:HGNC:26811]	-	402	524	477	608	659	699	1.54688	2.09949	2.04793	2.61569	3.07699	2.77968
ENSG00000198467	21186.8	17150.5	17368.3	15020.1	10882.2	12248.6	0.5461	1.46013	0.0132695	0.173701	TPM2	9	35681992	35690121	-	3248	protein_coding	tropomyosin 2 [Source:HGNC Symbol;Acc:HGNC:12011]	-	23180	18030	16998	14660	9771	12917	291.973	236.471	238.888	206.451	149.341	168.143
ENSG00000213064	1159.88	1271.78	650.878	622.934	511.201	700.76	0.748335	1.67985	0.0132871	0.173701	SFT2D2	1	168225938	168253025	+	11221	protein_coding	SFT2 domain containing 2 [Source:HGNC Symbol;Acc:HGNC:25140]	-	1269	1337	637	608	459	739	4.62674	5.07572	2.59132	2.47839	2.03066	2.78449
ENSG00000142871	10890.4	17798.3	18507.6	18304.8	29474.8	31051.6	-0.740104	0.598696	0.0132929	0.173701	CYR61	1	85580761	85583962	+	2455	protein_coding	cysteine rich angiogenic inducer 61 [Source:HGNC Symbol;Acc:HGNC:2654]	-	11915	18711	18113	17866	26465	32746	198.558	324.671	336.784	332.869	535.15	563.949
ENSG00000242732	197.426	159.805	284.057	108.604	111.373	146.031	0.807169	1.74977	0.0132959	0.173701	RTL5	X	72127110	72131901	-	4779	protein_coding	retrotransposon Gag like 5 [Source:HGNC Symbol;Acc:HGNC:29430]	-	216	168	278	106	100	154	1.84911	1.49751	2.65534	1.01453	1.03877	1.36244
ENSG00000162496	943.258	614.489	304.493	1252.02	663.782	2200.9	-1.14438	0.452383	0.0133399	0.174059	DHRS3	1	12567910	12617731	-	3036	protein_coding	dehydrogenase/reductase 3 [Source:HGNC Symbol;Acc:HGNC:17693]	-	1032	646	298	1222	596	2321	13.9067	9.06418	4.48051	18.4106	9.7454	32.3226
ENSG00000047932	1193.7	1132.9	1295.63	1406.72	2063.74	1900.3	-0.568246	0.674436	0.0133467	0.174059	GOPC	6	117560269	117602542	-	4628	protein_coding	golgi associated PDZ and coiled-coil motif containing [Source:HGNC Symbol;Acc:HGNC:17643]	-	1306	1191	1268	1373	1853	2004	11.545	10.9627	12.5066	13.5699	19.8764	18.3078
ENSG00000205476	225.761	97.0246	160.421	438.513	224.973	274.046	-0.956036	0.515471	0.0133966	0.174556	CCDC85C	14	99500180	99604026	-	17449	protein_coding	coiled-coil domain containing 85C [Source:HGNC Symbol;Acc:HGNC:35459]	-	247	102	157	428	202	289	0.579124	0.249016	0.410716	1.12194	0.574693	0.700261
ENSG00000096093	320.818	345.293	320.841	391.383	545.727	570.85	-0.61158	0.65448	0.0134184	0.174686	EFHC1	6	52362123	52529886	+	22736	protein_coding	EF-hand domain containing 1 [Source:HGNC Symbol;Acc:HGNC:16406]	-	351	363	314	382	490	602	0.631594	0.680127	0.630417	0.768506	1.06989	1.11948
ENSG00000198121	1050.2	578.343	1036.09	1366.77	1550.31	1381.61	-0.689946	0.619877	0.0134748	0.174895	LPAR1	9	110873263	111038458	-	4159	protein_coding	lysophosphatidic acid receptor 1 [Source:HGNC Symbol;Acc:HGNC:3166]	-	1149	608	1014	1334	1392	1457	11.3025	6.22748	11.1291	14.6712	16.6152	14.8117
ENSG00000114529	360.12	455.635	211.51	243.846	174.855	97.6703	0.993497	1.99101	0.0134772	0.174895	C3orf52	3	112086335	112131004	+	6021	protein_coding	chromosome 3 open reading frame 52 [Source:HGNC Symbol;Acc:HGNC:26255]	-	394	479	207	238	157	103	2.67715	3.38895	1.56933	1.80803	1.29445	0.723272
ENSG00000103187	11491.8	13650	11490	9123.73	9167.09	8035.51	0.476617	1.39148	0.0134777	0.174895	COTL1	16	84565594	84618077	-	6762	protein_coding	coactosin like F-actin binding protein 1 [Source:HGNC Symbol;Acc:HGNC:18304]	-	12573	14350	11245	8905	8231	8474	76.0692	90.4012	75.9096	60.2361	60.4273	52.9842
ENSG00000132256	509.104	394.757	556.874	907.763	571.342	852.481	-0.67513	0.626276	0.0134957	0.174895	TRIM5	11	5663557	5938619	-	4804	protein_coding	tripartite motif containing 5 [Source:HGNC Symbol;Acc:HGNC:16276]	-	557	415	545	886	513	899	4.74348	3.67996	5.17852	8.43585	5.30115	7.91206
ENSG00000133313	2179	2680.54	2811.96	1651.6	1659.45	2002.71	0.529575	1.4435	0.0135026	0.174895	CNDP2	18	74495816	74523454	+	11848	protein_coding	carnosine dipeptidase 2 [Source:HGNC Symbol;Acc:HGNC:24437]	-	2384	2818	2752	1612	1490	2112	8.23202	10.132	10.6027	6.22326	6.24305	7.53671
ENSG00000127920	9436.24	14200.8	10704.2	7077.68	8344.05	7734.92	0.568526	1.48301	0.0135052	0.174895	GNG11	7	93921699	93928610	+	3055	protein_coding	G protein subunit gamma 11 [Source:HGNC Symbol;Acc:HGNC:4403]	-	10324	14929	10476	6908	7492	8157	138.255	208.17	156.53	103.428	121.742	112.889
ENSG00000136111	385.712	375.732	360.691	820.675	620.346	413.439	-0.724353	0.605269	0.0135302	0.175066	TBC1D4	13	75283503	75482114	-	7977	protein_coding	TBC1 domain family member 4 [Source:HGNC Symbol;Acc:HGNC:19165]	-	422	395	353	801	557	436	2.1643	2.10938	2.01998	4.59294	3.46634	2.31089
ENSG00000136271	1556.56	1889.13	1549.03	1302.22	1033.54	1129.37	0.527418	1.44135	0.0135571	0.175262	DDX56	7	44565417	44575051	-	4068	protein_coding	DEAD-box helicase 56 [Source:HGNC Symbol;Acc:HGNC:18193]	-	1703	1986	1516	1271	928	1191	17.1269	20.7968	17.011	14.291	11.3246	12.3784
ENSG00000142168	3677.98	3871.47	2876.33	2496.86	2128.33	2565.98	0.535824	1.44977	0.0136296	0.17599	SOD1	21	31659622	31668931	+	2019	protein_coding	superoxide dismutase 1 [Source:HGNC Symbol;Acc:HGNC:11179]	-	4024	4070	2815	2437	1911	2706	81.5392	85.8728	63.6436	55.2099	46.9872	56.6662
ENSG00000211455	837.233	743.855	776.558	1012.27	1593.74	1040.24	-0.628694	0.646762	0.0136372	0.17599	STK38L	12	27243968	27325959	+	6921	protein_coding	serine/threonine kinase 38 like [Source:HGNC Symbol;Acc:HGNC:17848]	-	916	782	760	988	1431	1097	5.41467	4.81322	5.01253	6.52959	10.2642	6.70148
ENSG00000157168	770.511	1309.83	2127.36	285.853	1080.32	514.902	1.16174	2.23726	0.0136768	0.176182	NRG1	8	31639386	32767959	+	11328	protein_coding	neuregulin 1 [Source:HGNC Symbol;Acc:HGNC:7997]	-	843	1377	2082	279	970	543	3.04452	5.17819	8.38958	1.12655	4.25083	2.02665
ENSG00000074603	861.912	730.538	986.024	1193.62	1245.15	1269.71	-0.524502	0.695199	0.0136827	0.176182	DPP8	15	65442463	65517704	-	10211	protein_coding	dipeptidyl peptidase 8 [Source:HGNC Symbol;Acc:HGNC:16490]	-	943	768	965	1165	1118	1339	3.77823	3.20399	4.31392	5.21862	5.43537	5.54428
ENSG00000151694	749.488	583.099	752.035	1025.59	1251.83	876.188	-0.596939	0.661155	0.0136877	0.176182	ADAM17	2	9488486	9556732	-	10750	protein_coding	ADAM metallopeptidase domain 17 [Source:HGNC Symbol;Acc:HGNC:195]	-	820	613	736	1001	1124	924	3.12069	2.42912	3.12523	4.25916	5.19055	3.6341
ENSG00000171530	2242.07	2322.88	1965.92	1572.7	1512.44	1632.9	0.46908	1.38423	0.0137173	0.17641	TBCA	5	77691166	77868780	-	3058	protein_coding	tubulin folding cofactor A [Source:HGNC Symbol;Acc:HGNC:11579]	-	2453	2442	1924	1535	1358	1722	32.8175	34.0178	28.7197	22.9598	22.0454	23.8083
ENSG00000284649	11.8821	7.60977	7.15251	16.393	37.8667	28.4477	-1.62822	0.323487	0.0137667	0.176849	AC009093.8	16	29113050	29217860	+	769	transcribed_unprocessed_pseudogene	BTG3 associated nuclear protein (BANP) pseudogene	-	13	8	7	16	34	30	0.691611	0.443161	0.415513	0.951682	2.19487	1.64941
ENSG00000188177	128.875	81.805	132.832	121.923	269.522	275.942	-0.958401	0.514627	0.0137753	0.176849	ZC3H6	2	112275594	112340063	+	11803	protein_coding	zinc finger CCCH-type containing 6 [Source:HGNC Symbol;Acc:HGNC:24762]	-	141	86	130	119	242	291	0.488733	0.310387	0.502763	0.461161	1.01784	1.0424
ENSG00000184207	816.211	1141.47	821.517	695.678	505.632	605.935	0.620659	1.53758	0.0138028	0.176974	PGP	16	2211997	2214807	-	2727	protein_coding	phosphoglycolate phosphatase [Source:HGNC Symbol;Acc:HGNC:8909]	-	893	1200	804	679	454	639	13.3971	18.7454	13.4581	11.3889	8.26468	9.90715
ENSG00000128626	1108.69	1481.05	1059.59	949.77	707.217	740.587	0.606049	1.52209	0.0138146	0.176974	MRPS12	19	38930548	38933162	+	2144	protein_coding	mitochondrial ribosomal protein S12 [Source:HGNC Symbol;Acc:HGNC:10380]	-	1213	1557	1037	927	635	781	23.1463	30.9358	22.0783	19.7767	14.7029	15.4014
ENSG00000099800	1870.06	2361.88	1681.86	1416.97	1259.63	1383.5	0.542552	1.45655	0.0138209	0.176974	TIMM13	19	2425624	2427894	-	1973	protein_coding	translocase of inner mitochondrial membrane 13 [Source:HGNC Symbol;Acc:HGNC:11816]	-	2046	2483	1646	1383	1131	1459	42.4252	53.6102	38.0816	32.0622	28.4571	31.2652
ENSG00000114383	887.504	1079.64	768.384	573.755	671.578	604.038	0.565117	1.47951	0.0138428	0.177102	TUSC2	3	50320027	50328251	-	2406	protein_coding	tumor suppressor 2, mitochondrial calcium regulator [Source:HGNC Symbol;Acc:HGNC:17034]	-	971	1135	752	560	603	637	16.5108	20.0955	14.2671	10.6461	12.4416	11.1938
ENSG00000168056	4000.62	1706.49	2384.85	5576.69	4548.46	3972.24	-0.800795	0.574033	0.0139228	0.177803	LTBP3	11	65538805	65558930	-	10298	protein_coding	latent transforming growth factor beta binding protein 3 [Source:HGNC Symbol;Acc:HGNC:6716]	-	4377	1794	2334	5443	4084	4189	17.3888	7.42108	10.3457	24.1759	19.6874	17.1985
ENSG00000120820	478.027	723.88	527.242	613.713	1513.56	995.668	-0.852611	0.553782	0.0139267	0.177803	GLT8D2	12	103988984	104064183	-	3271	protein_coding	glycosyltransferase 8 domain containing 2 [Source:HGNC Symbol;Acc:HGNC:24890]	-	523	761	516	599	1359	1050	6.54133	9.91064	7.20082	8.37615	20.625	13.5719
ENSG00000120156	504.534	474.659	901.216	874.977	1040.22	1282.99	-0.766738	0.587745	0.0139503	0.177803	TEK	9	27109141	27230175	+	4805	protein_coding	TEK receptor tyrosine kinase [Source:HGNC Symbol;Acc:HGNC:11724]	-	552	499	882	854	934	1353	4.69992	4.4239	8.37891	8.12948	9.64959	11.9052
ENSG00000177192	654.431	850.392	795.972	617.811	444.377	443.783	0.611294	1.52763	0.0139596	0.177803	PUS1	12	131929200	131945896	+	5732	protein_coding	pseudouridylate synthase 1 [Source:HGNC Symbol;Acc:HGNC:15508]	-	716	894	779	603	399	468	5.11036	6.64399	6.2036	4.81182	3.45559	3.45201
ENSG00000261485	3.65604	3.80489	10.2179	24.5895	18.9334	19.9134	-1.8551	0.276413	0.0139694	0.177803	PAN3-AS1	13	28136843	28138193	-	1351	antisense	PAN3 antisense RNA 1 [Source:HGNC Symbol;Acc:HGNC:39932]	-	4	4	10	24	17	21	0.121129	0.126125	0.337876	0.812557	0.624668	0.657199
ENSG00000158352	152.64	67.5367	51.0893	287.902	171.514	138.445	-1.13803	0.45438	0.0139696	0.177803	SHROOM4	X	50591647	50814302	-	10333	protein_coding	shroom family member 4 [Source:HGNC Symbol;Acc:HGNC:29215]	-	167	71	50	281	154	146	0.661203	0.292705	0.22088	1.24388	0.73986	0.597392
ENSG00000069667	168.178	191.196	221.728	271.509	475.562	257.925	-0.789753	0.578443	0.0139821	0.17781	RORA	15	60488284	61229319	-	17040	protein_coding	RAR related orphan receptor A [Source:HGNC Symbol;Acc:HGNC:10258]	THR-like	184	201	217	265	427	272	0.441767	0.502486	0.581303	0.711335	1.24398	0.674889
ENSG00000198727	48285.3	41287.8	35821.8	29522.8	29558.3	30050.2	0.49248	1.40686	0.0140196	0.178135	MT-CYB	MT	14747	15887	+	1141	protein_coding	mitochondrially encoded cytochrome b [Source:HGNC Symbol;Acc:HGNC:7427]	-	52828	43405	35058	28815	26540	31690	1894.19	1620.51	1402.54	1155.13	1154.7	1174.27
ENSG00000234975	39.3024	36.1464	33.719	6.14738	22.2746	10.4308	1.5008	2.82999	0.0140365	0.178196	FTH1P2	1	228687415	228687826	+	412	processed_pseudogene	ferritin heavy chain 1 pseudogene 2 [Source:HGNC Symbol;Acc:HGNC:3989]	-	43	38	33	6	20	11	4.26989	3.92902	3.65619	0.666119	2.40984	1.12883
ENSG00000136925	165.436	113.195	211.51	267.411	329.663	240.857	-0.773805	0.584873	0.0140853	0.178663	TSTD2	9	97600080	97633575	-	5875	protein_coding	thiosulfate sulfurtransferase like domain containing 2 [Source:HGNC Symbol;Acc:HGNC:30087]	-	181	119	207	261	296	254	1.26042	0.862853	1.60833	2.03203	2.50115	1.82793
ENSG00000115935	821.695	857.051	1314.02	1241.77	1693.98	1891.77	-0.690094	0.619814	0.0141067	0.178782	WIPF1	2	174559572	174682916	-	9121	protein_coding	WAS/WASL interacting protein family member 1 [Source:HGNC Symbol;Acc:HGNC:12736]	-	899	901	1286	1212	1521	1995	4.03239	4.20804	6.43593	6.07796	8.27832	9.24769
ENSG00000124243	712.014	720.075	514.981	424.169	461.083	415.336	0.582714	1.49766	0.0141407	0.178916	BCAS4	20	50794894	50882676	+	7583	protein_coding	breast carcinoma amplified sequence 4 [Source:HGNC Symbol;Acc:HGNC:14367]	-	779	757	504	414	414	438	4.20283	4.25258	3.03391	2.49722	2.71028	2.44211
ENSG00000169692	1732.96	1996.61	1424.37	1241.77	1229.56	1053.51	0.548354	1.46242	0.0141426	0.178916	AGPAT2	9	136673143	136687423	-	1798	protein_coding	1-acylglycerol-3-phosphate O-acyltransferase 2 [Source:HGNC Symbol;Acc:HGNC:325]	-	1896	2099	1394	1212	1104	1111	43.1413	49.7302	35.3904	30.8327	30.4814	26.1251
ENSG00000141756	19796.5	14684	15040.7	23314.9	31156.5	20804.7	-0.604122	0.657872	0.0141535	0.178916	FKBP10	17	41812680	41823217	+	4273	protein_coding	FK506 binding protein 10 [Source:HGNC Symbol;Acc:HGNC:18169]	-	21659	15437	14720	22756	27975	21940	207.372	153.896	157.249	243.591	325.007	217.088
ENSG00000106635	1178.16	1381.17	1131.12	894.443	894.323	832.568	0.493657	1.40801	0.0141992	0.179341	BCL7B	7	73536356	73558002	-	3542	protein_coding	BCL tumor suppressor 7B [Source:HGNC Symbol;Acc:HGNC:1005]	-	1289	1452	1107	873	803	878	14.8884	17.4629	14.2663	11.2736	11.2544	10.4804
ENSG00000179431	1629.68	3373.03	3206.37	1854.46	1452.3	1582.64	0.747459	1.67883	0.0142311	0.17959	FJX1	11	35618419	35620868	+	2450	protein_coding	four jointed box 1 [Source:HGNC Symbol;Acc:HGNC:17166]	-	1783	3546	3138	1810	1304	1669	29.7735	61.6553	58.4655	33.7917	26.4221	28.802
ENSG00000109625	0.91401	0	0	3.07369	12.251	5.68953	-4.34197	0.0493102	0.0142344	1	CPZ	4	8592660	8619759	+	3447	protein_coding	carboxypeptidase Z [Source:HGNC Symbol;Acc:HGNC:2333]	-	1	0	0	3	11	6	0.0118687	0	0	0.0398087	0.158419	0.0735941
ENSG00000138028	3.65604	4.75611	12.2614	20.4913	12.251	48.361	-1.98621	0.252401	0.0142858	0.180127	CGREF1	2	27098889	27119115	-	4039	protein_coding	cell growth regulator with EF-hand domain 1 [Source:HGNC Symbol;Acc:HGNC:16962]	-	4	5	12	20	11	51	0.0405164	0.0527344	0.135619	0.226493	0.135199	0.533862
ENSG00000270885	22.8503	3.80489	8.1743	67.6211	30.0706	24.6546	-1.80677	0.285829	0.0143316	0.180268	RASL10B	17	35731649	35743521	+	3502	protein_coding	RAS like family 10 member B [Source:HGNC Symbol;Acc:HGNC:30295]	-	25	4	8	66	27	26	0.292058	0.0486566	0.104276	0.862037	0.382739	0.313899
ENSG00000106346	277.859	247.318	304.493	365.769	455.515	415.336	-0.575833	0.670899	0.0143371	0.180268	USP42	7	6104884	6161564	+	7072	protein_coding	ubiquitin specific peptidase 42 [Source:HGNC Symbol;Acc:HGNC:20068]	-	304	260	298	357	409	438	1.75864	1.56613	1.92348	2.309	2.87102	2.61857
ENSG00000170776	836.319	835.172	804.146	1300.17	1225.1	1002.31	-0.510638	0.701912	0.0143541	0.180268	AKAP13	15	85380571	85749358	+	20280	protein_coding	A-kinase anchoring protein 13 [Source:HGNC Symbol;Acc:HGNC:371]	-	915	878	787	1269	1100	1057	1.84586	1.84427	1.77141	2.86215	2.69265	2.20364
ENSG00000154654	201.082	189.293	230.924	324.786	253.93	431.456	-0.702653	0.614441	0.014357	0.180268	NCAM2	21	20998315	21543329	+	8380	protein_coding	neural cell adhesion molecule 2 [Source:HGNC Symbol;Acc:HGNC:7657]	-	220	199	226	317	228	455	1.07405	1.0116	1.23105	1.73027	1.35066	2.29562
ENSG00000161277	152.64	108.439	60.2854	49.179	49.004	58.7918	1.03433	2.04817	0.0143577	0.180268	THAP8	19	36034985	36054762	-	1825	protein_coding	THAP domain containing 8 [Source:HGNC Symbol;Acc:HGNC:23191]	THAP	167	114	59	48	44	62	3.74368	2.66097	1.47571	1.20303	1.19687	1.43635
ENSG00000118260	639.807	730.538	785.754	1004.07	1150.48	940.669	-0.521593	0.696602	0.0143892	0.180381	CREB1	2	207529737	207603431	+	9575	protein_coding	cAMP responsive element binding protein 1 [Source:HGNC Symbol;Acc:HGNC:2345]	TF_bZIP	700	768	769	980	1033	992	2.99092	3.4168	3.66606	4.6815	5.35571	4.38032
ENSG00000160298	115.165	137.927	171.66	267.411	163.718	321.458	-0.827365	0.563558	0.0143911	0.180381	C21orf58	21	46300181	46323875	-	5315	protein_coding	chromosome 21 open reading frame 58 [Source:HGNC Symbol;Acc:HGNC:1300]	-	126	145	168	261	147	339	0.969867	1.16215	1.44284	2.24613	1.373	2.69668
ENSG00000260274	17.3662	20.9269	20.4357	8.1965	3.34118	4.74128	1.84626	3.59566	0.014422	0.180616	AC068338.2	15	75368155	75369584	+	1430	lincRNA	novel transcript	-	19	22	20	8	3	5	0.543579	0.655367	0.63842	0.255889	0.104146	0.147831
ENSG00000168916	13.7102	39.0001	43.9368	15.3684	178.196	132.756	-1.75685	0.295894	0.0144695	0.181058	ZNF608	5	124636913	124748807	-	6922	protein_coding	zinc finger protein 608 [Source:HGNC Symbol;Acc:HGNC:29238]	-	15	41	43	15	160	140	0.0886553	0.252319	0.283563	0.0991192	1.14748	0.855124
ENSG00000175550	8214.21	9693.9	8123.21	6426.06	5452.81	6661.49	0.489539	1.404	0.0145287	0.181338	DRAP1	11	65919257	65921561	+	1737	protein_coding	DR1 associated protein 1 [Source:HGNC Symbol;Acc:HGNC:3019]	-	8987	10191	7950	6272	4896	7025	211.67	249.928	208.92	165.16	139.926	170.993
ENSG00000180340	297.967	243.513	343.32	280.73	645.962	702.657	-0.881119	0.542946	0.0145293	0.181338	FZD2	17	44557459	44559570	+	2112	protein_coding	frizzled class receptor 2 [Source:HGNC Symbol;Acc:HGNC:4040]	-	326	256	336	274	580	741	6.31493	5.16349	7.26203	5.9341	13.6329	14.834
ENSG00000176371	97.7991	80.8538	75.6122	109.628	193.789	147.928	-0.825931	0.564118	0.014541	0.181338	ZSCAN2	15	84600986	84627796	+	4878	protein_coding	zinc finger and SCAN domain containing 2 [Source:HGNC Symbol;Acc:HGNC:20994]	zf-C2H2	107	85	74	107	174	156	0.897402	0.742292	0.692472	1.00332	1.77077	1.35212
ENSG00000160007	1999.85	1456.32	1993.51	3001.97	2630.62	2388.65	-0.557645	0.67941	0.0145471	0.181338	ARHGAP35	19	46918676	47005077	+	11245	protein_coding	Rho GTPase activating protein 35 [Source:HGNC Symbol;Acc:HGNC:4591]	-	2188	1531	1951	2930	2362	2519	7.96036	5.79981	7.91973	11.9181	10.4274	9.47112
ENSG00000125398	339.098	185.488	418.933	726.415	660.44	373.612	-0.899826	0.535951	0.014553	0.181338	SOX9	17	72121020	72126420	+	3935	protein_coding	SRY-box 9 [Source:HGNC Symbol;Acc:HGNC:11204]	HMG	371	195	410	709	593	394	3.85722	2.111	4.75611	8.24137	7.4811	4.23335
ENSG00000128881	253.181	227.342	339.233	353.474	461.083	484.558	-0.664978	0.630698	0.0145671	0.181361	TTBK2	15	42738734	42920809	-	12917	protein_coding	tau tubulin kinase 2 [Source:HGNC Symbol;Acc:HGNC:19141]	-	277	239	332	345	414	511	0.87733	0.788195	1.17325	1.22167	1.59109	1.6726
ENSG00000104907	1059.34	1170.95	1054.48	893.419	582.48	718.777	0.581534	1.49644	0.0145825	0.181401	TRMT1	19	13104902	13117567	-	3364	protein_coding	tRNA methyltransferase 1 [Source:HGNC Symbol;Acc:HGNC:25980]	-	1159	1231	1032	872	523	758	14.0952	15.5883	14.0035	11.8566	7.71793	9.52678
ENSG00000175215	2820.64	2886.96	3462.84	3638.22	6083.18	4392.32	-0.62201	0.649765	0.0146054	0.181533	CTDSP2	12	57819927	57846739	-	5442	protein_coding	CTD small phosphatase 2 [Source:HGNC Symbol;Acc:HGNC:17077]	-	3086	3035	3389	3551	5462	4632	23.1997	23.7573	28.4266	29.8463	49.8251	35.9868
ENSG00000173221	1705.54	3248.42	2328.65	1212.06	1722.94	1530.48	0.705678	1.63091	0.01473	0.18249	GLRX	5	95751319	95823005	-	6508	protein_coding	glutaredoxin [Source:HGNC Symbol;Acc:HGNC:4330]	-	1866	3415	2279	1183	1547	1614	11.7303	22.3533	15.9849	8.31448	11.8004	10.4855
ENSG00000127483	3316.03	2769.01	3676.39	4184.31	4807.96	4907.22	-0.509913	0.702265	0.0147383	0.18249	HP1BP3	1	20742661	20787323	-	7442	protein_coding	heterochromatin protein 1 binding protein 3 [Source:HGNC Symbol;Acc:HGNC:24973]	-	3628	2911	3598	4084	4317	5175	19.9445	16.6629	22.0691	25.1012	28.797	29.4004
ENSG00000109919	2322.5	2671.98	1971.03	1761.22	1338.7	1645.22	0.553699	1.46784	0.0147446	0.18249	MTCH2	11	47617315	47642623	-	2897	protein_coding	mitochondrial carrier 2 [Source:HGNC Symbol;Acc:HGNC:17587]	-	2541	2809	1929	1719	1202	1735	35.884	41.3048	30.3946	27.141	20.5974	25.3212
ENSG00000127884	2963.22	3362.57	2397.11	2174.12	1932.32	1940.13	0.528749	1.44268	0.0147478	0.18249	ECHS1	10	133362480	133373689	-	1617	protein_coding	enoyl-CoA hydratase, short chain 1 [Source:HGNC Symbol;Acc:HGNC:3151]	-	3242	3535	2346	2122	1735	2046	82.0253	93.1273	66.2263	60.0252	53.2654	53.4969
ENSG00000139410	368.346	396.659	311.645	171.102	214.949	282.58	0.686631	1.60952	0.0147482	0.18249	SDSL	12	113422237	113438276	+	2216	protein_coding	serine dehydratase like [Source:HGNC Symbol;Acc:HGNC:30404]	-	403	417	305	167	193	298	7.44013	8.01612	6.28265	3.44703	4.32357	5.68564
ENSG00000138448	11286.2	6743.21	9744.78	14386.9	16398.5	12193.6	-0.629867	0.646236	0.0147562	0.18249	ITGAV	2	186590065	186680901	+	8211	protein_coding	integrin subunit alpha V [Source:HGNC Symbol;Acc:HGNC:6150]	-	12348	7089	9537	14042	14724	12859	61.5242	36.7779	53.0186	78.2224	89.0195	66.2131
ENSG00000010292	918.58	1225.17	1920.96	2015.31	1982.44	2958.56	-0.775467	0.5842	0.0147748	0.182568	NCAPD2	12	6493356	6531955	+	6487	protein_coding	non-SMC condensin I complex subunit D2 [Source:HGNC Symbol;Acc:HGNC:24305]	-	1005	1288	1880	1967	1780	3120	6.33822	8.45804	13.229	13.8694	13.6217	20.335
ENSG00000011258	128.875	163.61	171.66	188.52	314.071	270.253	-0.735794	0.600487	0.0147883	0.182582	MBTD1	17	51177425	51260163	-	7201	protein_coding	mbt domain containing 1 [Source:HGNC Symbol;Acc:HGNC:19866]	-	141	172	168	184	282	285	0.801072	1.0175	1.06495	1.16875	1.94407	1.67334
ENSG00000213085	42.9585	86.5611	61.3072	42.0071	15.5922	20.8616	1.28011	2.42857	0.0148091	0.182687	CFAP45	1	159872364	159900163	-	2625	protein_coding	cilia and flagella associated protein 45 [Source:HGNC Symbol;Acc:HGNC:17229]	-	47	91	60	41	14	22	0.73251	1.47676	1.04336	0.714418	0.264761	0.354345
ENSG00000229689	48.4425	54.2196	78.6776	37.9088	25.6157	17.0686	1.17095	2.25159	0.0148359	0.182865	AC009237.3	2	95525345	95532405	+	4978	transcribed_unprocessed_pseudogene	Ankyrin repeat domain-containing protein pseudogene	-	53	57	77	37	23	18	0.435578	0.487773	0.706071	0.339973	0.229366	0.15288
ENSG00000081026	257.751	204.513	248.294	380.113	307.389	392.578	-0.604724	0.657597	0.0148497	0.182883	MAGI3	1	113390749	113685923	+	8180	protein_coding	membrane associated guanylate kinase, WW and PDZ domain containing 3 [Source:HGNC Symbol;Acc:HGNC:29647]	-	282	215	243	371	276	414	1.4104	1.11965	1.35602	2.07452	1.67499	2.13983
ENSG00000183092	6.39807	18.0732	21.4575	4.09825	2.22746	2.84477	2.31772	4.98545	0.0148771	0.182971	BEGAIN	14	100537147	100587413	-	7878	protein_coding	brain enriched guanylate kinase associated [Source:HGNC Symbol;Acc:HGNC:24163]	-	7	19	21	4	2	3	0.0363519	0.102739	0.121679	0.0232243	0.0126029	0.0161005
ENSG00000110066	633.409	552.66	583.44	775.594	1001.24	790.845	-0.536697	0.689347	0.0148815	0.182971	KMT5B	11	68154863	68213828	-	8632	protein_coding	lysine methyltransferase 5B [Source:HGNC Symbol;Acc:HGNC:24283]	-	693	581	571	757	899	834	3.28448	2.86723	3.01952	4.01128	5.17016	4.08496
ENSG00000169230	2258.52	2895.52	2360.33	1919.01	1544.74	1772.29	0.521084	1.43503	0.0149115	0.183188	PRELID1	5	177303774	177306959	+	1875	protein_coding	PRELI domain containing 1 [Source:HGNC Symbol;Acc:HGNC:30255]	-	2471	3044	2310	1873	1387	1869	53.9159	69.1578	56.2371	45.6914	36.7224	42.1445
ENSG00000154518	3712.71	4213.91	3073.54	2763.25	2586.08	2284.35	0.527173	1.4411	0.0149701	0.183457	ATP5MC3	2	175176258	175184607	-	6780	protein_coding	ATP synthase membrane subunit c locus 3 [Source:HGNC Symbol;Acc:HGNC:843]	-	4062	4430	3008	2697	2322	2409	24.5107	27.8337	20.2517	18.1949	17.0015	15.0224
ENSG00000116096	647.119	770.489	345.364	427.243	276.204	277.839	0.845537	1.79693	0.0149708	0.183457	SPR	2	72887360	72892158	+	1480	protein_coding	sepiapterin reductase [Source:HGNC Symbol;Acc:HGNC:11257]	-	708	810	338	417	248	293	19.5712	23.3142	10.4248	12.8876	8.31851	8.37026
ENSG00000152818	1129.72	1156.69	1548.01	2590.09	1650.54	1761.86	-0.646731	0.638726	0.0149777	0.183457	UTRN	6	144285701	144853034	+	14604	protein_coding	utrophin [Source:HGNC Symbol;Acc:HGNC:12635]	-	1236	1216	1515	2528	1482	1858	3.46252	3.54699	4.73536	7.91778	5.03769	5.37906
ENSG00000107185	958.797	828.514	1111.7	1255.09	1688.41	1351.26	-0.56698	0.675028	0.0149829	0.183457	RGP1	9	35749287	35758575	+	7116	protein_coding	RGP1 homolog, RAB6A GEF complex partner 1 [Source:HGNC Symbol;Acc:HGNC:21965]	-	1049	871	1088	1225	1516	1425	6.03093	5.21411	6.9792	7.87405	10.5759	8.46665
ENSG00000232818	41.1305	74.1953	36.7843	20.4913	27.8432	15.1721	1.26617	2.40523	0.0150058	0.183585	RPS2P32	7	23490473	23491364	+	892	processed_pseudogene	ribosomal protein S2 pseudogene 32 [Source:HGNC Symbol;Acc:HGNC:30518]	-	45	78	36	20	25	16	2.06392	3.72501	1.84226	1.02556	1.39133	0.758382
ENSG00000232624	7.31208	6.65855	6.13072	1.02456	0	0	4.18778	18.2242	0.0150374	1	LINC01517	10	28743506	28941910	+	7216	processed_transcript	long intergenic non-protein coding RNA 1517 [Source:HGNC Symbol;Acc:HGNC:51212]	-	8	7	6	1	0	0	0.0453564	0.0413237	0.0379549	0.00633872	0	0
ENSG00000025772	3390.06	2876.49	2257.13	2461	810.794	1216.61	0.925227	1.89898	0.0150399	0.183769	TOMM34	20	44942130	44960486	-	2062	protein_coding	translocase of outer mitochondrial membrane 34 [Source:HGNC Symbol;Acc:HGNC:15746]	-	3709	3024	2209	2402	728	1283	73.5891	62.4728	48.9012	53.2822	17.5266	26.307
ENSG00000213347	71.2928	95.1221	114.44	114.751	148.126	309.131	-1.02851	0.490215	0.0150456	0.183769	MXD3	5	177301461	177312757	-	5154	protein_coding	MAX dimerization protein 3 [Source:HGNC Symbol;Acc:HGNC:14008]	bHLH	78	100	112	112	133	326	0.619149	0.82652	0.991942	0.993966	1.28104	2.67427
ENSG00000135211	265.977	286.318	219.684	168.028	161.49	174.479	0.615237	1.53181	0.0150992	0.184269	TMEM60	7	77793728	77798580	-	1023	protein_coding	transmembrane protein 60 [Source:HGNC Symbol;Acc:HGNC:21754]	-	291	301	215	164	145	184	11.6376	12.534	9.59346	7.33274	7.03636	7.60458
ENSG00000158156	648.033	893.197	485.349	414.948	452.173	397.319	0.680997	1.60325	0.0151113	0.184269	XKR8	1	27959462	27968096	+	2743	protein_coding	XK related 8 [Source:HGNC Symbol;Acc:HGNC:25508]	-	709	939	475	405	406	419	10.5746	14.5827	7.90461	6.75347	7.34777	6.45834
ENSG00000113083	9798.19	4185.37	5524.8	11747.6	12539.5	9388.67	-0.787577	0.579316	0.015161	0.184722	LOX	5	122063195	122078360	-	5547	protein_coding	lysyl oxidase [Source:HGNC Symbol;Acc:HGNC:6664]	-	10720	4400	5407	11466	11259	9901	79.0645	33.7903	44.495	94.5479	100.762	75.4664
ENSG00000184524	366.518	422.342	220.706	276.632	109.145	108.101	1.03173	2.04448	0.0152065	0.185125	CEND1	11	787104	790123	-	1649	protein_coding	cell cycle exit and neuronal differentiation 1 [Source:HGNC Symbol;Acc:HGNC:24153]	-	401	444	216	270	98	114	9.94876	11.4699	5.97924	7.4893	2.95026	2.92292
ENSG00000168795	201.996	140.781	179.835	247.944	331.891	256.029	-0.676623	0.625628	0.0152341	0.185308	ZBTB5	9	37438114	37465399	-	4627	protein_coding	zinc finger and BTB domain containing 5 [Source:HGNC Symbol;Acc:HGNC:23836]	-	221	148	176	242	298	270	1.95406	1.36257	1.7363	2.39229	3.19722	2.46716
ENSG00000151689	512.76	729.587	610.007	419.046	365.303	448.525	0.586769	1.50188	0.0152828	0.185748	INPP1	2	190343470	190371665	+	3676	protein_coding	inositol polyphosphate-1-phosphatase [Source:HGNC Symbol;Acc:HGNC:6071]	-	561	767	597	409	328	473	6.24356	8.88828	7.4133	5.08916	4.42949	5.44025
ENSG00000111801	297.053	220.683	299.384	338.106	418.762	576.539	-0.707096	0.612552	0.015303	0.185841	BTN3A3	6	26440472	26453415	+	5658	protein_coding	butyrophilin subfamily 3 member A3 [Source:HGNC Symbol;Acc:HGNC:1140]	-	325	232	293	330	376	608	2.34999	1.74672	2.36384	2.66777	3.29898	4.54332
ENSG00000110002	227.589	178.83	139.985	187.495	676.033	291.114	-1.07818	0.473627	0.0153331	0.185911	VWA5A	11	124115362	124147721	+	6403	protein_coding	von Willebrand factor A domain containing 5A [Source:HGNC Symbol;Acc:HGNC:6658]	-	249	188	137	183	607	307	1.59097	1.25075	0.976674	1.30727	4.70609	2.02716
ENSG00000151240	786.963	567.879	761.231	1017.39	1094.79	980.496	-0.547374	0.684265	0.0153338	0.185911	DIP2C	10	274190	689668	-	8563	protein_coding	disco interacting protein 2 homolog C [Source:HGNC Symbol;Acc:HGNC:29150]	-	861	597	745	993	983	1034	4.1136	2.96993	3.97139	5.30422	5.69879	5.10537
ENSG00000181827	363.776	287.269	471.044	490.766	614.778	675.158	-0.66682	0.629894	0.0153571	0.186041	RFX7	15	56087280	56243266	-	10588	protein_coding	regulatory factor X7 [Source:HGNC Symbol;Acc:HGNC:25777]	RFX	398	302	461	479	552	712	1.53785	1.21504	1.98747	2.06928	2.5881	2.84314
ENSG00000134901	723.896	745.758	757.144	951.819	1100.36	1033.6	-0.470619	0.721655	0.0154301	0.186638	KDELC1	13	102784281	102799007	-	2367	protein_coding	KDEL motif containing 1 [Source:HGNC Symbol;Acc:HGNC:19350]	-	792	784	741	929	988	1090	13.689	14.1096	14.29	17.9521	20.7212	19.4698
ENSG00000150457	903.042	851.343	1137.25	1475.37	1542.51	1217.56	-0.550656	0.682709	0.0154315	0.186638	LATS2	13	20973032	21061547	-	5578	protein_coding	large tumor suppressor kinase 2 [Source:HGNC Symbol;Acc:HGNC:6515]	-	988	895	1113	1440	1385	1284	7.24642	6.83506	9.10813	11.8082	12.3261	9.73239
ENSG00000138767	313.505	300.586	448.564	434.415	653.758	618.262	-0.683753	0.622544	0.0154508	0.186642	CNOT6L	4	77713387	77819615	-	9367	protein_coding	CCR4-NOT transcription complex subunit 6 like [Source:HGNC Symbol;Acc:HGNC:18042]	-	343	316	439	424	587	652	1.49809	1.43709	2.13932	2.07044	3.11095	2.94293
ENSG00000186318	1438.65	1123.39	1074.92	1780.69	1936.77	1569.36	-0.53937	0.688071	0.0154608	0.186642	BACE1	11	117285207	117316259	-	7190	protein_coding	beta-secretase 1 [Source:HGNC Symbol;Acc:HGNC:933]	-	1574	1181	1052	1738	1739	1655	8.95614	6.99711	6.67881	11.0565	12.0068	9.732
ENSG00000140332	1342.68	1655.13	1657.34	1875.97	3229.81	2174.35	-0.645053	0.639469	0.0154696	0.186642	TLE3	15	70047790	70098176	-	12634	protein_coding	transducin like enhancer of split 3 [Source:HGNC Symbol;Acc:HGNC:11839]	-	1469	1740	1622	1831	2900	2293	4.75692	5.86686	5.86034	6.62896	11.395	7.67354
ENSG00000114491	543.836	869.416	794.95	534.822	385.35	479.817	0.656927	1.57672	0.0155531	0.187497	UMPS	3	124730366	124749273	+	7579	protein_coding	uridine monophosphate synthetase [Source:HGNC Symbol;Acc:HGNC:12563]	-	595	914	778	522	346	506	3.21181	5.13727	4.68576	3.15033	2.26631	2.82274
ENSG00000185485	140.758	213.074	228.88	213.109	505.632	356.544	-0.883927	0.54189	0.0155782	0.187647	SDHAP1	3	195959748	195990318	-	3353	transcribed_unprocessed_pseudogene	succinate dehydrogenase complex flavoprotein subunit A pseudogene 1 [Source:HGNC Symbol;Acc:HGNC:32455]	-	154	224	224	208	454	376	1.87902	2.84585	3.04949	2.83745	6.72168	4.74119
ENSG00000151779	882.934	917.929	1227.17	1260.21	1617.13	1652.81	-0.581415	0.668308	0.0156	0.187757	NBAS	2	15166909	15561330	-	8948	protein_coding	neuroblastoma amplified sequence [Source:HGNC Symbol;Acc:HGNC:15625]	-	966	965	1201	1230	1452	1743	4.41668	4.59408	6.12674	6.28749	8.05557	8.23577
ENSG00000080823	945.086	1338.37	2890.64	962.064	854.229	933.083	0.911986	1.88163	0.015645	0.188146	MOK	14	102224500	102305200	-	10996	protein_coding	MOK protein kinase [Source:HGNC Symbol;Acc:HGNC:9833]	-	1034	1407	2829	939	767	984	3.84708	5.45076	11.7439	3.90597	3.46271	3.7835
ENSG00000140365	1298.81	1522.91	1183.23	947.72	911.029	977.651	0.497707	1.41197	0.0156591	0.188163	COMMD4	15	75335891	75343224	+	6779	protein_coding	COMM domain containing 4 [Source:HGNC Symbol;Acc:HGNC:26027]	-	1421	1601	1158	925	818	1031	8.57578	10.0606	7.7975	6.24129	5.99022	6.43022
ENSG00000180801	1702.8	1161.44	1372.26	2664.89	2392.29	1616.77	-0.655493	0.634858	0.0157169	0.188705	ARSJ	4	113900284	113979727	-	5146	protein_coding	arylsulfatase family member J [Source:HGNC Symbol;Acc:HGNC:26286]	-	1863	1221	1343	2601	2148	1705	14.8111	10.1075	11.9129	23.119	20.7214	14.0084
ENSG00000171502	14.6242	13.3171	11.2397	18.4421	98.008	18.9651	-1.7836	0.290458	0.0157521	0.188975	COL24A1	1	85729233	86156943	-	9568	protein_coding	collagen type XXIV alpha 1 chain [Source:HGNC Symbol;Acc:HGNC:20821]	-	16	14	11	18	88	20	0.0684138	0.0623311	0.0524788	0.0860497	0.45658	0.0883775
ENSG00000266208	300.709	286.318	147.137	136.267	138.102	144.135	0.81162	1.75518	0.0158129	0.189368	AC080112.1	17	40360655	40364693	+	2094	antisense	novel transcript, antisense to GJD3	-	329	301	144	133	124	152	6.42783	6.12333	3.13905	2.90518	2.93968	3.06902
ENSG00000158691	93.229	44.7074	68.4597	121.923	126.965	129.911	-0.87511	0.545212	0.0158202	0.189368	ZSCAN12	6	28378955	28399734	-	5495	protein_coding	zinc finger and SCAN domain containing 12 [Source:HGNC Symbol;Acc:HGNC:13172]	zf-C2H2	102	47	67	119	114	137	0.759412	0.364358	0.55657	0.990552	1.02989	1.05411
ENSG00000156110	1529.14	1710.3	1357.95	1297.1	825.272	875.239	0.616995	1.53368	0.0158232	0.189368	ADK	10	74151185	74709303	+	3184	protein_coding	adenosine kinase [Source:HGNC Symbol;Acc:HGNC:257]	-	1673	1798	1329	1266	741	923	21.4965	24.0555	19.053	18.1869	11.5532	12.2564
ENSG00000180822	331.786	511.757	351.495	249.993	234.997	274.994	0.652603	1.572	0.01588	0.189894	PSMG4	6	3231403	3303373	+	10418	protein_coding	proteasome assembly chaperone 4 [Source:HGNC Symbol;Acc:HGNC:21108]	-	363	538	344	244	211	290	1.4255	2.19986	1.50725	1.07128	1.00543	1.17692
ENSG00000236824	91.401	73.244	122.614	38.9334	17.8196	67.3261	1.20438	2.30438	0.0159105	0.190106	BCYRN1	2	47335315	47335514	+	200	scRNA	brain cytoplasmic RNA 1 [Source:HGNC Symbol;Acc:HGNC:1022]	-	100	77	120	38	16	71	20.4557	16.4006	27.3882	8.69064	3.97142	15.0093
ENSG00000131015	805.243	553.611	521.111	510.232	316.299	289.218	0.753009	1.6853	0.0159268	0.190147	ULBP2	6	149942000	149949235	+	1349	protein_coding	UL16 binding protein 2 [Source:HGNC Symbol;Acc:HGNC:14894]	-	881	582	510	498	284	305	26.7183	18.3784	17.2572	16.8856	10.4511	9.55918
ENSG00000185507	176.404	177.878	143.05	254.092	382.009	205.771	-0.757623	0.59147	0.0159917	0.190768	IRF7	11	612553	615999	-	2628	protein_coding	interferon regulatory factor 7 [Source:HGNC Symbol;Acc:HGNC:6122]	IRF	193	187	140	248	343	217	3.00453	3.0312	2.43173	4.31643	6.47924	3.49114
ENSG00000102096	187.372	205.464	223.771	142.414	110.259	139.393	0.651538	1.57084	0.0160852	0.191538	PIM2	X	48913182	48919024	-	2761	protein_coding	Pim-2 proto-oncogene, serine/threonine kinase [Source:HGNC Symbol;Acc:HGNC:8987]	-	205	216	219	139	99	147	3.03761	3.33261	3.62068	2.30275	1.78002	2.25104
ENSG00000130518	14.6242	9.51221	9.19608	20.4913	23.3883	54.9988	-1.56965	0.336889	0.0160856	0.191538	IQCN	19	18257097	18274509	-	9154	protein_coding	IQ motif containing N [Source:HGNC Symbol;Acc:HGNC:29350]	-	16	10	9	20	21	58	0.0715079	0.0465358	0.0448791	0.0999349	0.113884	0.267886
ENSG00000148362	432.327	511.757	421.998	353.474	259.499	297.752	0.584621	1.49965	0.0161059	0.191538	PAXX	9	136992418	136993984	+	1367	protein_coding	PAXX, non-homologous end joining factor [Source:HGNC Symbol;Acc:HGNC:27849]	-	473	538	413	345	233	314	14.1559	16.7653	13.7909	11.5438	8.46141	9.71167
ENSG00000272221	19.1942	13.3171	15.3268	4.09825	5.56864	1.89651	2.06498	4.18428	0.0161188	0.191538	AL645933.2	6	31394289	31395495	-	1207	lincRNA	novel transcript	-	21	14	15	4	5	2	0.711799	0.494104	0.567279	0.151583	0.205645	0.0700576
ENSG00000156140	71.2928	275.854	97.0698	257.165	2218.55	293.011	-2.63976	0.160455	0.0161284	0.191538	ADAMTS3	4	72280969	72569386	-	7172	protein_coding	ADAM metallopeptidase with thrombospondin type 1 motif 3 [Source:HGNC Symbol;Acc:HGNC:219]	-	78	290	95	251	1992	309	0.444938	1.72248	0.604639	1.60078	13.7881	1.82159
ENSG00000139613	1177.25	1034.93	1484.66	1611.64	2051.49	1792.2	-0.561452	0.67762	0.0161337	0.191538	SMARCC2	12	56162983	56189567	-	8555	protein_coding	SWI/SNF related, matrix associated, actin dependent regulator of chromatin subfamily c member 2 [Source:HGNC Symbol;Acc:HGNC:11105]	MYB	1288	1088	1453	1573	1842	1890	6.15944	5.4176	7.75279	8.41021	10.6887	9.3406
ENSG00000147586	186.458	270.147	289.166	158.807	131.42	167.841	0.701495	1.62619	0.0161555	0.191644	MRPS28	8	79918717	80030289	-	1817	protein_coding	mitochondrial ribosomal protein S28 [Source:HGNC Symbol;Acc:HGNC:14513]	-	204	284	283	155	118	177	4.59325	6.65827	7.10958	3.90189	3.22391	4.11861
ENSG00000254901	313.505	332.927	275.882	224.379	177.083	209.564	0.593591	1.509	0.0161887	0.191884	BORCS8	19	19176903	19192591	-	5372	protein_coding	BLOC-1 related complex subunit 8 [Source:HGNC Symbol;Acc:HGNC:37247]	-	343	350	270	219	159	221	2.61218	2.77543	2.29425	1.86469	1.46932	1.73936
ENSG00000164400	771.425	2491.25	2275.52	72.744	738.401	132.756	2.55299	5.86851	0.0162113	0.191964	CSF2	5	132073790	132076170	+	787	protein_coding	colony stimulating factor 2 [Source:HGNC Symbol;Acc:HGNC:2434]	-	844	2619	2227	71	663	140	43.8746	141.762	129.169	4.1265	41.821	7.52118
ENSG00000114738	1533.71	862.758	967.632	912.885	368.644	545.247	0.880803	1.8414	0.0162214	0.191964	MAPKAPK3	3	50611520	50649297	+	3921	protein_coding	mitogen-activated protein kinase-activated protein kinase 3 [Source:HGNC Symbol;Acc:HGNC:6888]	-	1678	907	947	891	331	575	17.5081	9.8539	11.0247	10.3939	4.1907	6.20017
ENSG00000168300	660.829	430.903	471.044	588.099	1069.18	932.135	-0.728153	0.603676	0.0162422	0.192056	PCMTD1	8	51817575	51899186	-	7323	protein_coding	protein-L-isoaspartate (D-aspartate) O-methyltransferase domain containing 1 [Source:HGNC Symbol;Acc:HGNC:30483]	-	723	453	461	574	960	983	4.03919	2.63516	2.87359	3.58526	6.50785	5.67541
ENSG00000173153	1628.77	1548.59	1281.32	1093.21	1120.41	820.241	0.555867	1.47005	0.0163767	0.19335	ESRRA	11	64305572	64316743	+	3030	protein_coding	estrogen related receptor alpha [Source:HGNC Symbol;Acc:HGNC:3471]	ESR-like	1782	1628	1254	1067	1006	865	24.0608	22.8881	18.8915	16.1072	16.482	12.07
ENSG00000126787	237.643	325.318	673.358	713.096	572.456	1161.61	-0.985927	0.504901	0.0163812	0.19335	DLGAP5	14	55148112	55191678	-	3667	protein_coding	DLG associated protein 5 [Source:HGNC Symbol;Acc:HGNC:16864]	-	260	342	659	696	514	1225	2.90073	3.97295	8.20327	8.68153	6.95837	14.124
ENSG00000179598	95.9711	39.0001	62.329	34.8351	12.251	32.2407	1.31014	2.47966	0.0163907	0.19335	PLD6	17	17200995	17206315	-	2560	protein_coding	phospholipase D family member 6 [Source:HGNC Symbol;Acc:HGNC:30447]	-	105	41	61	34	11	34	1.67801	0.682247	1.08768	0.607487	0.213308	0.561528
ENSG00000228106	85.917	89.4148	60.2854	49.179	30.0706	41.7232	0.960439	1.9459	0.016409	0.193412	AL392172.1	1	222815022	222837384	+	1069	lincRNA	dispatched RND transporter family member 1 [Source:NCBI gene;Acc:84976]	-	94	94	59	48	27	44	3.59745	3.74583	2.51934	2.05382	1.25384	1.74023
ENSG00000181450	41.1305	36.1464	41.8933	84.0141	57.9138	82.4982	-0.915284	0.530239	0.0164258	0.193456	ZNF678	1	227563543	227677443	+	8915	protein_coding	zinc finger protein 678 [Source:HGNC Symbol;Acc:HGNC:28652]	zf-C2H2	45	38	41	82	52	87	0.206508	0.181577	0.20993	0.420717	0.289559	0.412601
ENSG00000161091	3349.85	3003.96	2849.76	2512.23	1822.06	2091.85	0.518204	1.43217	0.016439	0.193458	MFSD12	19	3538261	3574290	-	5277	protein_coding	major facilitator superfamily domain containing 12 [Source:HGNC Symbol;Acc:HGNC:28299]	-	3665	3158	2789	2452	1636	2206	28.414	25.4931	24.1254	21.2535	15.3905	17.6747
ENSG00000164663	66.7227	53.2684	87.8737	87.0878	158.149	143.187	-0.90289	0.534814	0.0164889	0.193535	USP49	6	41789896	41895361	-	10921	protein_coding	ubiquitin specific peptidase 49 [Source:HGNC Symbol;Acc:HGNC:20078]	-	73	56	86	85	142	151	0.273467	0.218436	0.359458	0.356004	0.645478	0.584585
ENSG00000115649	1005.41	941.709	780.645	648.548	598.072	665.675	0.512438	1.42646	0.0164969	0.193535	CNPPD1	2	219171897	219178106	-	2760	protein_coding	cyclin Pas1/PHO80 domain containing 1 [Source:HGNC Symbol;Acc:HGNC:25220]	-	1100	990	764	633	537	702	16.3053	15.28	12.6356	10.4904	9.65874	10.7538
ENSG00000123610	857.342	1344.08	894.064	1032.76	3080.57	1723.93	-0.914971	0.530355	0.0165113	0.193535	TNFAIP6	2	151357592	151380048	+	1579	protein_coding	TNF alpha induced protein 6 [Source:HGNC Symbol;Acc:HGNC:11898]	-	938	1413	875	1008	2766	1818	24.3033	38.1204	25.2952	29.1996	86.9612	48.6793
ENSG00000021826	192.856	251.122	283.035	278.681	462.197	459.904	-0.724457	0.605225	0.0165329	0.193535	CPS1	2	210477682	210679107	+	10775	protein_coding	carbamoyl-phosphate synthase 1 [Source:HGNC Symbol;Acc:HGNC:2323]	-	211	264	277	272	415	485	0.801143	1.04372	1.17348	1.15465	1.91199	1.90308
ENSG00000128016	376.572	280.61	392.366	395.481	623.687	688.433	-0.702432	0.614535	0.0165473	0.193535	ZFP36	19	39406813	39409412	+	2010	protein_coding	ZFP36 ring finger protein [Source:HGNC Symbol;Acc:HGNC:12862]	-	412	295	384	386	560	726	8.38583	6.25207	8.72063	8.78394	13.8308	15.2712
ENSG00000130856	164.522	164.561	218.662	267.411	267.295	307.235	-0.621564	0.649966	0.0165744	0.193535	ZNF236	18	76822607	76970727	+	8926	protein_coding	zinc finger protein 236 [Source:HGNC Symbol;Acc:HGNC:13028]	zf-C2H2	180	173	214	261	240	324	0.825013	0.825633	1.09438	1.33746	1.33478	1.53469
ENSG00000083642	420.445	370.025	539.504	728.464	592.503	675.158	-0.586417	0.665995	0.0165812	0.193535	PDS5B	13	32586427	32778019	+	13212	protein_coding	PDS5 cohesin associated factor B [Source:HGNC Symbol;Acc:HGNC:20418]	-	460	389	528	711	532	712	1.42441	1.25423	1.82422	2.4615	1.99893	2.27847
ENSG00000140262	1846.3	1680.81	2095.69	2547.06	2496.98	2750.89	-0.471383	0.721273	0.0165828	0.193535	TCF12	15	56918623	57299281	+	9446	protein_coding	transcription factor 12 [Source:HGNC Symbol;Acc:HGNC:11623]	bHLH	2020	1767	2051	2486	2242	2901	8.7488	7.96868	9.91129	12.0379	11.7827	12.9847
ENSG00000197283	464.317	422.342	683.576	627.032	1079.2	879.032	-0.719515	0.607302	0.0165864	0.193535	SYNGAP1	6	33419661	33457541	+	12129	protein_coding	synaptic Ras GTPase activating protein 1 [Source:HGNC Symbol;Acc:HGNC:11497]	-	508	444	669	612	969	927	1.7135	1.55939	2.51776	2.30794	3.96601	3.23138
ENSG00000167862	435.983	670.611	559.939	344.253	306.275	419.129	0.63888	1.55712	0.0165909	0.193535	MRPL58	17	75012670	75021261	+	1108	protein_coding	mitochondrial ribosomal protein L58 [Source:HGNC Symbol;Acc:HGNC:5359]	-	477	705	548	336	275	442	17.6126	27.1049	22.5763	13.8707	12.3211	16.8661
ENSG00000177311	3189.9	3708.81	4368.14	4984.5	6481.89	4996.36	-0.547126	0.684382	0.0165993	0.193535	ZBTB38	3	141324213	141449792	+	14243	protein_coding	zinc finger and BTB domain containing 38 [Source:HGNC Symbol;Acc:HGNC:26636]	ZBTB	3490	3899	4275	4865	5820	5269	10.0246	11.6614	13.7008	15.6235	20.2851	15.6408
ENSG00000112299	34.7324	45.6586	11.2397	12.2948	10.0235	4.74128	1.76768	3.40505	0.0166021	0.193535	VNN1	6	132681590	132714049	-	3106	protein_coding	vanin 1 [Source:HGNC Symbol;Acc:HGNC:12705]	-	38	48	11	12	9	5	0.500527	0.658321	0.16166	0.176717	0.143846	0.0680615
ENSG00000139233	545.664	608.782	426.085	401.629	301.82	331.889	0.610358	1.52664	0.016623	0.193559	LLPH	12	66116555	66130768	-	7993	protein_coding	LLP homolog, long-term synaptic facilitation factor [Source:HGNC Symbol;Acc:HGNC:28229]	-	597	640	417	392	271	350	3.05569	3.41089	2.38144	2.24323	1.68312	1.85136
ENSG00000181218	170.92	219.732	133.854	63.5229	126.965	96.722	0.870758	1.82862	0.016655	0.193559	HIST3H2A	1	228456979	228457873	-	895	protein_coding	histone cluster 3 H2A [Source:HGNC Symbol;Acc:HGNC:20507]	-	187	231	131	62	114	102	8.54798	10.9948	6.6813	3.16859	6.3232	4.81848
ENSG00000249628	46.6145	44.7074	77.6558	20.4913	32.2981	24.6546	1.12648	2.18326	0.0166667	0.193559	LINC00942	12	1500525	1504424	+	2210	lincRNA	long intergenic non-protein coding RNA 942 [Source:HGNC Symbol;Acc:HGNC:48636]	-	51	47	76	20	29	26	0.944111	0.905948	1.56976	0.413938	0.65142	0.497409
ENSG00000258998	3.65604	0	0	45.0808	1.11373	4.74128	-3.77489	0.0730542	0.0166674	0.193559	LINC02302	14	44763157	44782829	-	2904	lincRNA	long intergenic non-protein coding RNA 2302 [Source:HGNC Symbol;Acc:HGNC:53221]	-	4	0	0	44	1	5	0.0563519	0	0	0.693033	0.0170946	0.0727958
ENSG00000276517	17.3662	24.7318	15.3268	6.14738	3.34118	6.63779	1.82371	3.53991	0.0166794	0.193559	AL133243.3	2	32526504	32529507	+	3004	sense_intronic	novel transcript, sense intronic to BIRC6	-	19	26	15	6	3	7	0.258761	0.368698	0.227931	0.0913586	0.0495766	0.0985215
ENSG00000073614	1088.59	991.173	1259.86	1581.92	1649.43	1460.31	-0.490459	0.711799	0.0166825	0.193559	KDM5A	12	280129	389454	-	12091	protein_coding	lysine demethylase 5A [Source:HGNC Symbol;Acc:HGNC:9886]	ARID	1191	1042	1233	1544	1481	1540	4.0299	3.67116	4.65493	5.84094	6.08063	5.38507
ENSG00000105619	508.19	829.465	412.802	308.393	382.009	357.492	0.740557	1.67082	0.0167123	0.193753	TFPT	19	54107013	54115675	-	1240	protein_coding	TCF3 fusion partner [Source:HGNC Symbol;Acc:HGNC:13630]	-	556	872	404	301	343	377	18.3442	29.9566	14.8721	11.1031	13.7318	12.8544
ENSG00000097007	3965.89	4139.72	7887.17	5980.37	12638.6	10205.1	-0.849884	0.554829	0.0169104	0.195812	ABL1	9	130713946	130887675	+	6276	protein_coding	ABL proto-oncogene 1, non-receptor tyrosine kinase [Source:HGNC Symbol;Acc:HGNC:76]	-	4339	4352	7719	5837	11348	10762	28.2847	29.5395	56.1424	42.5407	89.7618	72.5008
ENSG00000089505	20.1082	19.0244	43.9368	53.2773	69.0511	61.6366	-1.15158	0.450132	0.0169163	0.195812	CMTM1	16	66566393	66579137	+	1465	protein_coding	CKLF like MARVEL transmembrane domain containing 1 [Source:HGNC Symbol;Acc:HGNC:19172]	-	22	20	43	52	62	65	0.61437	0.581554	1.33981	1.62354	2.10092	1.8759
ENSG00000237870	4.57005	13.3171	21.4575	4.09825	0	0	3.2591	9.57388	0.0169484	1	AC073130.1	7	116275606	116286734	-	2560	processed_transcript	uncharacterized LOC102724434 [Source:NCBI gene;Acc:102724434]	-	5	14	21	4	0	0	0.0799052	0.232962	0.374448	0.0714691	0	0
ENSG00000136950	1531.88	1891.98	1426.41	1332.96	986.763	898.946	0.5917	1.50702	0.0169593	0.196157	ARPC5L	9	124862130	124877733	+	3610	protein_coding	actin related protein 2/3 complex subunit 5 like [Source:HGNC Symbol;Acc:HGNC:23366]	-	1676	1989	1396	1301	886	948	18.9938	23.4707	17.6519	16.4842	12.1838	11.1028
ENSG00000106367	3200.86	3282.67	2365.44	2186.42	1833.2	2094.7	0.533325	1.44726	0.0170238	0.196749	AP1S1	7	101154400	101161596	+	1756	protein_coding	adaptor related protein complex 1 subunit sigma 1 [Source:HGNC Symbol;Acc:HGNC:559]	-	3502	3451	2315	2134	1646	2209	81.59	83.7179	60.1782	55.5863	46.533	53.1868
ENSG00000108852	38.3884	17.122	33.719	69.6703	55.6864	63.5331	-1.08238	0.472249	0.0170477	0.196872	MPP2	17	43875357	43909711	-	6114	protein_coding	membrane palmitoylated protein 2 [Source:HGNC Symbol;Acc:HGNC:7220]	-	42	18	33	68	50	67	0.281041	0.125414	0.246378	0.508723	0.405976	0.463321
ENSG00000139218	1488.01	1399.25	1834.11	2378.01	2201.84	2090.9	-0.498753	0.707718	0.0170909	0.197217	SCAF11	12	45919131	45992120	-	14035	protein_coding	SR-related CTD associated factor 11 [Source:HGNC Symbol;Acc:HGNC:10784]	-	1628	1471	1795	2321	1977	2205	4.74556	4.46476	5.83801	7.56416	6.99278	6.64246
ENSG00000101365	1366.45	1930.98	1288.47	979.482	1060.27	1057.3	0.566369	1.48079	0.017131	0.197484	IDH3B	20	2658395	2664219	-	2567	protein_coding	isocitrate dehydrogenase 3 (NAD(+)) beta [Source:HGNC Symbol;Acc:HGNC:5385]	-	1495	2030	1261	956	952	1115	23.8265	33.6874	22.4234	17.0345	18.4105	18.3646
ENSG00000136888	2552.83	2406.59	1457.07	1407.75	1483.49	1223.25	0.641305	1.55974	0.0171407	0.197484	ATP6V1G1	9	114587746	114598373	+	1305	protein_coding	ATPase H+ transporting V1 subunit G1 [Source:HGNC Symbol;Acc:HGNC:864]	-	2793	2530	1426	1374	1332	1290	87.5599	82.5862	49.8794	48.1586	50.6698	41.7938
ENSG00000143355	1.82802	0	1.02179	13.3193	1.11373	18.0168	-3.50696	0.0879628	0.0171797	1	LHX9	1	197911902	197935478	+	10442	protein_coding	LIM homeobox 9 [Source:HGNC Symbol;Acc:HGNC:14222]	Homeobox	2	0	1	13	1	19	0.00783595	0	0.00437148	0.0569453	0.00475414	0.0769312
ENSG00000166046	92.315	63.7318	51.0893	100.407	191.561	109.998	-0.953022	0.516549	0.0172288	0.198346	TCP11L2	12	106301929	106347015	+	6558	protein_coding	t-complex 11 like 2 [Source:HGNC Symbol;Acc:HGNC:28627]	-	101	67	50	98	172	116	0.630079	0.435212	0.348026	0.683522	1.302	0.747858
ENSG00000005108	0.91401	1.90244	4.08715	7.17194	12.251	18.9651	-2.49464	0.177435	0.0172514	1	THSD7A	7	11370357	11832198	-	10929	protein_coding	thrombospondin type 1 domain containing 7A [Source:HGNC Symbol;Acc:HGNC:22207]	-	1	2	4	7	11	20	0.00374339	0.00779556	0.0167068	0.0292965	0.0499652	0.0773717
ENSG00000231445	52.0986	92.2685	48.024	19.4667	40.0942	26.5511	1.16399	2.24076	0.0172882	0.198591	TIMM8AP1	2	162077357	162077651	-	295	processed_pseudogene	translocase of inner mitochondrial membrane 8A pseudogene 1 [Source:HGNC Symbol;Acc:HGNC:17802]	-	57	97	47	19	36	28	7.90493	14.0071	7.27258	2.94598	6.05809	4.013
ENSG00000117020	1223.86	1183.32	1683.9	1652.62	2422.36	2146.85	-0.604948	0.657495	0.0172896	0.198591	AKT3	1	243488233	243851079	-	9475	protein_coding	AKT serine/threonine kinase 3 [Source:HGNC Symbol;Acc:HGNC:393]	-	1339	1244	1648	1613	2175	2264	5.78158	5.59292	7.93945	7.7867	11.3956	10.1025
ENSG00000178343	19.1942	32.3415	64.3726	42.0071	82.4158	190.599	-1.4469	0.366808	0.0172903	0.198591	SHISA3	4	42397839	42402487	+	1971	protein_coding	shisa family member 3 [Source:HGNC Symbol;Acc:HGNC:25159]	-	21	34	63	41	74	201	0.435891	0.734835	1.45904	0.95147	1.86381	4.31164
ENSG00000132549	528.298	447.074	765.318	753.054	999.014	1003.25	-0.662935	0.631592	0.0173397	0.199004	VPS13B	8	99013266	99877580	+	16716	protein_coding	vacuolar protein sorting 13 homolog B [Source:HGNC Symbol;Acc:HGNC:2183]	-	578	470	749	735	897	1058	1.41462	1.19774	2.04532	2.01119	2.66389	2.676
ENSG00000176101	1693.66	1858.69	1354.89	1122.92	1169.41	1159.72	0.507589	1.42167	0.017378	0.199289	SSNA1	9	137188647	137190370	+	1183	protein_coding	SS nuclear autoantigen 1 [Source:HGNC Symbol;Acc:HGNC:11321]	-	1853	1954	1326	1096	1050	1223	64.082	70.3619	51.1648	42.3764	44.0616	43.7094
ENSG00000100029	2733.8	3390.15	2467.62	2333.95	1770.83	1693.58	0.567321	1.48177	0.0173973	0.199356	PES1	22	30576625	30607083	-	4557	protein_coding	pescadillo ribosomal biogenesis factor 1 [Source:HGNC Symbol;Acc:HGNC:8848]	-	2991	3564	2415	2278	1590	1786	26.8524	33.3163	24.1908	22.8651	17.321	16.5705
ENSG00000049192	796.103	910.319	1619.53	1607.54	1925.63	1951.51	-0.721922	0.606289	0.017441	0.199702	ADAMTS6	5	65148736	65481920	-	8567	protein_coding	ADAM metallopeptidase with thrombospondin type 1 motif 6 [Source:HGNC Symbol;Acc:HGNC:222]	-	871	957	1585	1569	1729	2058	4.15944	4.75862	8.44526	8.37707	10.0189	10.1566
ENSG00000153094	24.6783	35.1952	29.6318	37.9088	80.1884	73.9639	-1.10159	0.466004	0.0174686	0.199865	BCL2L11	2	111119378	111168447	+	6658	protein_coding	BCL2 like 11 [Source:HGNC Symbol;Acc:HGNC:994]	-	27	37	29	37	72	78	0.165907	0.236731	0.198823	0.254189	0.536839	0.495317
ENSG00000146373	411.305	278.708	326.972	479.495	527.907	514.902	-0.581565	0.668239	0.0174822	0.199865	RNF217	6	124962545	125092633	+	12779	protein_coding	ring finger protein 217 [Source:HGNC Symbol;Acc:HGNC:21487]	-	450	293	320	468	474	543	1.44066	0.976716	1.14305	1.67512	1.84135	1.79654
ENSG00000128228	1555.65	2138.35	1466.26	1372.91	1002.35	1019.37	0.6042	1.52014	0.0174959	0.199869	SDF2L1	22	21642261	21644298	+	1099	protein_coding	stromal cell derived factor 2 like 1 [Source:HGNC Symbol;Acc:HGNC:10676]	-	1702	2248	1435	1340	900	1075	63.3588	87.1357	59.6028	55.7706	40.6537	41.3565
ENSG00000058335	3.65604	10.4634	11.2397	1.02456	1.11373	0	3.6037	12.1569	0.017569	1	RASGRF1	15	78959947	79090773	-	9929	protein_coding	Ras protein specific guanine nucleotide releasing factor 1 [Source:HGNC Symbol;Acc:HGNC:9875]	-	4	11	11	1	1	0	0.0164816	0.0471938	0.0505708	0.00460673	0.00499977	0
ENSG00000155846	41.1305	37.0976	52.1111	23.5649	21.1608	9.48255	1.27096	2.41322	0.0175791	0.200664	PPARGC1B	5	149730298	149855022	+	12889	protein_coding	PPARG coactivator 1 beta [Source:HGNC Symbol;Acc:HGNC:30022]	-	45	39	51	23	19	10	0.142836	0.128897	0.180619	0.0816219	0.0731796	0.032803
ENSG00000175198	187.372	131.269	249.316	241.797	328.55	416.284	-0.7978	0.575226	0.0176246	0.201029	PCCA	13	100089015	100530437	+	7288	protein_coding	propionyl-CoA carboxylase subunit alpha [Source:HGNC Symbol;Acc:HGNC:8653]	-	205	138	244	236	295	439	1.15078	0.806619	1.52825	1.48116	2.00941	2.54677
ENSG00000135473	277.859	269.196	474.109	440.562	584.707	683.692	-0.743744	0.597187	0.017717	0.2017	PAN2	12	56316223	56334053	-	7288	protein_coding	poly(A) specific ribonuclease subunit PAN2 [Source:HGNC Symbol;Acc:HGNC:20074]	-	304	283	464	430	525	721	1.70652	1.65415	2.90618	2.69872	3.57607	4.18273
ENSG00000112769	18613.8	12474.3	12491.3	22638.7	33861.8	16299.6	-0.740265	0.598629	0.0177251	0.2017	LAMA4	6	112108760	112254939	-	11575	protein_coding	laminin subunit alpha 4 [Source:HGNC Symbol;Acc:HGNC:6484]	-	20365	13114	12225	22096	30404	17189	71.9794	48.2627	48.2104	87.3154	130.396	62.7859
ENSG00000147251	354.636	414.733	348.429	469.25	620.346	549.04	-0.55148	0.68232	0.0177344	0.2017	DOCK11	X	118495898	118686163	+	6721	protein_coding	dedicator of cytokinesis 11 [Source:HGNC Symbol;Acc:HGNC:23483]	-	388	436	341	458	557	579	2.3618	2.76344	2.31597	3.11695	4.11412	3.64231
ENSG00000247556	1522.74	1122.44	1250.67	1614.71	2055.94	1979.96	-0.536349	0.689514	0.0177498	0.2017	OIP5-AS1	15	41283990	41309737	+	12673	processed_transcript	OIP5 antisense RNA 1 [Source:HGNC Symbol;Acc:HGNC:43563]	-	1666	1180	1224	1576	1846	2088	5.37825	3.96643	4.40874	5.6882	7.23115	6.96601
ENSG00000145687	136.188	99.8782	69.4815	115.776	284.001	199.134	-0.968829	0.510921	0.0177632	0.2017	SSBP2	5	81413021	81751797	-	11284	protein_coding	single stranded DNA binding protein 2 [Source:HGNC Symbol;Acc:HGNC:15831]	-	149	105	68	113	255	210	0.540217	0.396391	0.27508	0.458051	1.12184	0.786845
ENSG00000180336	9.1401	29.4879	19.414	8.1965	3.34118	1.89651	2.11393	4.32868	0.0177695	0.2017	MEIOC	17	44656404	44690308	+	8609	protein_coding	meiosis specific with coiled-coil domain [Source:HGNC Symbol;Acc:HGNC:26670]	-	10	31	19	8	3	2	0.0475217	0.153393	0.100743	0.0425045	0.0172991	0.00982223
ENSG00000026652	299.795	468.952	387.257	479.495	841.978	576.539	-0.715083	0.60917	0.0177787	0.2017	AGPAT4	6	161129979	161274061	-	8769	protein_coding	1-acylglycerol-3-phosphate O-acyltransferase 4 [Source:HGNC Symbol;Acc:HGNC:20885]	-	328	493	379	468	756	608	1.53027	2.39494	1.97288	2.44115	4.27984	2.93148
ENSG00000266028	917.666	728.636	875.671	1052.23	1298.61	1249.8	-0.51364	0.700453	0.0178551	0.202329	SRGAP2	1	206203345	206464443	+	15675	protein_coding	SLIT-ROBO Rho GTPase activating protein 2 [Source:HGNC Symbol;Acc:HGNC:19751]	-	1004	766	857	1027	1166	1318	2.62042	2.0817	2.49566	2.99682	3.69272	3.55501
ENSG00000010322	2088.51	1663.69	1812.65	2387.23	3166.33	2456.93	-0.525386	0.694773	0.0178614	0.202329	NISCH	3	52455118	52493071	+	9161	protein_coding	nischarin [Source:HGNC Symbol;Acc:HGNC:18006]	-	2285	1749	1774	2330	2843	2591	10.2044	8.13288	8.83941	11.6335	15.406	11.958
ENSG00000225921	1890.17	2257.25	1692.08	1526.6	1313.08	1237.47	0.518379	1.43234	0.0179194	0.202831	NOL7	6	13615327	13632739	+	1865	protein_coding	nucleolar protein 7 [Source:HGNC Symbol;Acc:HGNC:21040]	-	2068	2373	1656	1490	1179	1305	45.3646	54.2022	40.5316	36.5431	31.3827	29.5845
ENSG00000140939	446.951	447.074	421.998	322.737	325.208	258.874	0.538145	1.4521	0.0179467	0.202985	NOL3	16	67170154	67175735	+	2992	protein_coding	nucleolar protein 3 [Source:HGNC Symbol;Acc:HGNC:7869]	-	489	470	413	315	292	273	6.6864	6.69166	6.30088	4.81556	4.84481	3.85775
ENSG00000140280	134.359	239.708	136.919	117.825	92.4394	65.4296	0.891517	1.85513	0.0180365	0.203741	LYSMD2	15	51723011	51751585	-	2074	protein_coding	LysM domain containing 2 [Source:HGNC Symbol;Acc:HGNC:28571]	-	147	252	134	115	83	69	2.8997	5.17594	2.94923	2.53622	1.98667	1.40661
ENSG00000006468	901.214	793.319	893.042	1019.44	1353.18	1336.09	-0.519305	0.697708	0.018041	0.203741	ETV1	7	13891228	13991425	-	9616	protein_coding	ETS variant 1 [Source:HGNC Symbol;Acc:HGNC:3490]	ETS	986	834	874	995	1215	1409	4.19496	3.69462	4.14887	4.73289	6.27245	6.19511
ENSG00000101146	831.749	980.709	804.146	670.064	555.75	615.418	0.506886	1.42098	0.01808	0.204026	RAE1	20	57351010	57379211	+	5855	protein_coding	ribonucleic acid export 1 [Source:HGNC Symbol;Acc:HGNC:9828]	-	910	1031	787	654	499	649	6.35857	7.50118	6.13565	5.10915	4.23086	4.68652
ENSG00000010319	0.91401	0.951221	4.08715	37.9088	4.45491	3.79302	-2.97231	0.127422	0.0181289	1	SEMA3G	3	52433053	52445085	-	5011	protein_coding	semaphorin 3G [Source:HGNC Symbol;Acc:HGNC:30400]	-	1	1	4	37	4	4	0.00816433	0.00850106	0.0364375	0.337734	0.039627	0.0337496
ENSG00000165678	4506.98	5362.99	4268	3349.3	3443.65	3494.32	0.45873	1.37433	0.0181417	0.204566	GHITM	10	84139440	84153245	+	2128	protein_coding	growth hormone inducible transmembrane protein [Source:HGNC Symbol;Acc:HGNC:17281]	-	4931	5638	4177	3269	3092	3685	94.8	112.863	89.5995	70.2654	72.1312	73.2148
ENSG00000196663	799.759	692.489	888.955	1054.28	1437.82	1032.65	-0.565659	0.675647	0.0181608	0.204581	TECPR2	14	102362963	102502481	+	9384	protein_coding	tectonin beta-propeller repeat containing 2 [Source:HGNC Symbol;Acc:HGNC:19957]	-	875	728	870	1029	1291	1089	3.81474	3.30477	4.23198	5.01563	6.82957	4.90651
[truncated: 24,589 more rows]
